# Supplementary material for: Metabolomic and transcriptomic analyses identify external conditions and key genes underlying high levels of toxic glycoalkaloids in tubers of stress-sensitive potato cultivars
Source: Front Plant Sci. 2023 Oct 4;14:1210850. doi: 10.3389/fpls.2023.1210850 (PMC10582707; doi:10.3389/fpls.2023.1210850)
Supplement: Supplementary file 1 [file DataSheet_1.xlsx]

## Sheet: S1. Gene abbreviations
Table S1. Genes encoding sterol/SGA-biosynthetic enzymes, and the corresponding abbreviations used in the present investigation
Gene annotations refer to the Potato Genomics Resource Solanum tuberosum group Phureja DM1-3 PGSC database v3.4
Letters in parenthesis indicate different orthologous genes
L denotes duplicated '-like' genes, encoding proteins with a special role in cholesterol synthesis, and being regulated by wound/light
Gene abbreviation	Also denoted	Enzymatic function	Gene v3.4
HMGS (a)		3-hydroxy-3-methylglutaryl-coenzyme A synthase	PGSC0003DMG400004253
HMGS (b)		3-hydroxy-3-methylglutaryl-coenzyme A synthase	PGSC0003DMG400022750
HMGS (c)		3-hydroxy-3-methylglutaryl-coenzyme A synthase	PGSC0003DMG400012522
HMGR1		3-hydroxy-3-methylglutaryl-coenzyme A reductase 1	PGSC0003DMG400013663
HMGR2		3-hydroxy-3-methylglutaryl coenzyme A reductase 2	PGSC0003DMG400003461
HMGR3		3-hydroxy-3-methylglutaryl-coenzyme A reductase 3	PGSC0003DMG400018679
HMGR4		3-hydroxy-3-methylglutaryl-coenzyme A reductase (4)	PGSC0003DMG400009924
MVK		Mevalonate kinase	PGSC0003DMG401028586
PMVK		Phosphomevalonate kinase	PGSC0003DMG400009321
MVDPD (a)		Mevalonate diphosphate decarboxylase	PGSC0003DMG400016014
MVDPD (b)		Mevalonate diphosphate decarboxylase	PGSC0003DMG400023978
IDI (a)	IPPI	Isopentenyl diphosphate isomerase (IPP isomerase)	PGSC0003DMG400023359
IDI (b)	IPPI	Isopentenyl diphosphate isomerase (IPP isomerase)	PGSC0003DMG400007268
FPS (a)		Farnesyl pyrophosphate synthase	PGSC0003DMG400029788
FPS (b)		Farnesyl pyrophosphate synthase	PGSC0003DMG400008690
SQS (a)		Squalene synthase	PGSC0003DMG400003408
SQS (b)		Squalene synthase	PGSC0003DMG400039005
SQE (a)		Squalene epoxidase (monooxygenase)	PGSC0003DMG400004923
SQE (b)		Squalene epoxidase (monooxygenase)	PGSC0003DMG400003324
CAS/LAS (a)		Cycloartenol/lanosterol synthase	PGSC0003DMG402018962
CAS/LAS (b)		Cycloartenol/lanosterol synthase	PGSC0003DMG400020034
CAS/LAS (c )		Cycloartenol/lanosterol synthase	PGSC0003DMG401018962
CAS/LAS (d)		Cycloartenol/lanosterol synthase	PGSC0003DMG400017069
DWF1	SSR1	Sterol ∆24-reductase	PGSC0003DMG400011801
DWF1-L	SSR2	Sterol ∆24-reductase-like	PGSC0003DMG400021142
SMO1		Sterol methyl-oxidase 1-2	PGSC0003DMG400003929
SMO1-L		Sterol methyl-oxidase 1-like	PGSC0003DMG400012763
SMO2		Sterol C-4 methyl oxidase 2	PGSC0003DMG400030422
SMO2-L		Sterol C-4 methyl oxidase 2-like	PGSC0003DMG400002156
SMT1		Sterol-C24-methyltransferase 1	PGSC0003DMG400006855
SMT2 (a)		Sterol-C24-methyltransferase 2	PGSC0003DMG400018641
SMT2 (b)		Sterol-C24-methyltransferase 2	PGSC0003DMG400018937
DWF5		∆7 sterol reductase	PGSC0003DMG400014722
DWF5-L		∆7 sterol reductase-like	PGSC0003DMG400005931
DWF7	C5-SD	∆7-C5 sterol desaturase	PGSC0003DMG400010415
DWF7-L (a)		∆7-C5 sterol desaturase-like	PGSC0003DMG400026401
DWF7-L (b)		∆7-C5 sterol desaturase-like	PGSC0003DMG402026400
CPI		Cyclopropyl isomerase	PGSC0003DMG400004674
SI	HYDRA	∆8-∆7 sterol isomerase	PGSC0003DMG400027684
FK	FACKEL	∆14-sterol reductase	PGSC0003DMG400002720
CYP51		Obtusifoliol C14-demethylase	PGSC0003DMG400016402
C22-desat.	CYP710A	Stigmasterol synthase	PGSC0003DMG400021157
3b-HSD		3b-hydroxysteroid-dehydrogenase/decarboxylase isoform 2	PGSC0003DMG400007309
CYP72A 188	GAME6; PGA2	Steroid C22-oxygenase	PGSC0003DMG400011750
CYP72A 208a	GAME8a	Cytochrome P450	PGSC0003DMG400026594
CYP72A 208b	GAME8b; PGA1	Steroid C26-oxygenase	PGSC0003DMG400026586
CYP72A 186	GAME7	Cytochrome P450	PGSC0003DMG402012386
CYP88B1	GAME4	Cholesterol C26-oxidase	PGSC0003DMG400024274
2-ODD (GAME11)	GAME11; 16DOX	2-oxoglutarate-dependent dioxygenase (GAME11)	PGSC0003DMG400011751
2-ODD (DPS)	DPS	2-oxoglutarate-dependent dioxygenase (DPS)	PGSC0003DMG402003479
2-ODD (GAME31)	GAME31	2-oxoglutarate-dependent dioxygenase (GAME31)	PGSC0003DMG400032157
TAM iso1		GABA transaminase isoform 1	PGSC0003DMG400011754
TAM iso2	GAME12; PGA4	GABA transaminase isoform 2	PGSC0003DMG400025228
TAM iso3		GABA transaminase isoform 3	PGSC0003DMG400024275
SGT1		UDP-galactose:solanidine galactosyltransferase	PGSC0003DMG400011749
SGT2		UDP-glucose:solanidine glucosyltransferase	PGSC0003DMG400017508
SGT3		b-solanine/b-chaconine rhamnosyltransferase	PGSC0003DMG400011740
GAME9	JRE4	Apetala/Ethylene response transcription factor	PGSC0003DMG400025989

## Sheet: S2. Alkaloid mz and LOQ
Table S2. Alkaloids investigated, and their limit of quantification (LOQ)
Analyte	Summary formula	m/z	LOQ
			(mg kg-1 FW)
Calystegine A3	C7H13NO3	160.097	0.5
Calystegine B2	C7H13NO4	176.092	0.5
Calystegine B4	C7H13NO4	176.092	0.5
Solanidine	C27H43NO	398.342	0.5
Demissidine	C27H45NO	400.357	0.3
Tomatidine	C27H45NO2	416.352	0.5
a-chaconine	C45H73NO14	852.51	0.5
a-solanine	C45H73NO15	868.505	0.5
Solamargine	C45H73NO15	868.505	0.5
Solasonine	C45H73NO16	884.5	0.4

## Sheet: S3. DNA primers
Table S3. DNA primers used in the present study
Gene ID	Gene name	Method	Forward primer (5´to 3´)	Reverse primer (5´to 3´)
PGSC0003DMG400011801	DWF1	QPCR	CAGTCCGTAAGTTGGAGAGT	AGCCATGAACACTAACTAGTC
PGSC0003DMG400021142	DWF1-L	QPCR	TGAAGCTGATGAACGTGCGA	GACAAGCAGACCTTACTAGTA
PGSC0003DMG400025989	GAME 9	QPCR	ACCCGAGCCATCAACAACTTC	CATTTGTAAATTCACACCACAGAGT
PGSC0003DMG400013663	HMGR1	QPCR	AGGTAGCTTTGTCCCAAACG	GCAGCTCTCATACAATCACCA
PGSC0003DMG400013663	HMGR1	cDNA cloning	CACCTTTACAATGGACGTTCGC	CACTAAGAGGAAGTGATTACTTGGG
PGSC0003DMG400011749	SGT1	QPCR	GCTTCACATCCCTCGTATTT	CTAGATTAGGCTGCTTGTGAG
PGSC0003DMG400017508	SGT2	QPCR	CACATATCTTCTGCAGAAACC	AAGCATTCCTCTCATCCGCA
PGSC0003DMG400011740	SGT3	QPCR	GAAAGGGTACGGTGATTGTTT	CAGCCATTTCCTTAAGCTGA
PGSC0003DMG400003929	SMO1	QPCR	ATCACTATGTTGGAGGCCAAA	TCACCATTGGCATTTGAAGC
PGSC0003DMG400012763	SMO1-L	QPCR	TTGTCACAGTAACTTTGCTTCTG	GAGGTGCTGATCCATTAACCT
PGSC0003DMG400006855	SMT1	QPCR	CGGCACTTGAATACGTGGGA	TGGCTTGCGAACCAAGAAGA
PGSC0003DMG400025228	TAM isoform 2	QPCR	GGTGATATGTGGATTTGGAAGAC	TGACCTTGGAAATTTCTTCGC
PGSC0003DMG400025228	TAM isoform 2	cDNA cloning	GGGGACAAGTTTGTACAAAAAAGCAGGCTCGCTTGAAGTAATGGGAGAGG	GGGGACCACTTTGTACAAGAAAGCTGGGTGGATCATCAAGCTTTTGACTTGACT
PGSC0003DMG400025228	TAM isoform 2	cDNA cloning	TTTCTCTCTTGTTCTTTCTCCTCA	TTCAAATGTTACACTCATTAAAACAA
PGSC0003DMG400019714	Tubulin	QPCR (reference 1)	GTTGGCAATTCAACCTCCAT	ATGTTGCTCTCGGCTTCAGT
PGSC0003DMG400029381	60S	QPCR (reference 2)	GTCTTATAGCCTTGCGCACTA	TGGGAGTTATAGTCTTGACTCTTC
	pDNOR221	PCR	CGTTGTAAAACGACGGCCAG	CTGCCAGGAAACAGCTATGAC
	pK7WG2.0	PCR	ACTATTCTAGTCGACCTGCAGG	GATTTTTGCGGACTCTAGCATGG

## Sheet: S4. Marker metabolites
Table S4. Marker metabolites characteristic of the control, wounding and light treatments.
Glycoalkaloids were identified based on same retention time and fragmentation pattern as authentic standards. Possible interpretations are indicated.
Δppm; difference between the observed and theoretical m/z for the feature.
m/z	Retention time (min)	Tentative identification	Summary formula	Ion type	Δppm	Fragments	Marker of
104.1073	3.59		C5H14NO		-2.3	Glycerophosphocholine in-source fragment	wound
127.0392	2.27	pyrogallol/5-hydroxymethyl-2-furaldehyde/maltol	C6H6O3	[M+H]+	-2.5	109.0281	control
138.0553	2.96	methyl picolinate	C7H7NO2	[M+H]+	-1.5	124.0390	control
177.0548	2.34	ferulic acid	C10H10O4	[M-H2O+H]+	-2.1	117.0343; 134.0370; 145.0297; 149.0609	harvest; wound
258.1103	3.58	glycerophosphocholine	C8H20NO6P	[M+H]+	-1.4	104.1073; 124.9997; 184.0746	control
265.1548	2.34		C14H21N2O3		-1.1		wound
298.0971	1.40	5´-deoxy-5´(methylthio)adenosine	C11H15N5O3S	[M+H]+	-1.0	136.0601	harvest
337.2735	1.58		C21H37O3		-0.6		harvest; control
520.3394	2.53		C45H74NO14		0.0		harvest
706.4519	2.37	b-chaconine	C39H64NO10		-0.3		light exposed
722.4472	2.03	b-solanine	C39H64NO11		0.3		light exposed
852.5097	2.47	a-chaconine	C45H73NO14	[M+H]+	-1.5	Confirmed by standard measurement	harvest; wound; light-exposed
868.5045	2.18	solamargine (a)	C45H73NO15	[M+H]+	-1.6	Confirmed by standard measurement	wound; light-exposed
868.5048	2.70	a-solanine	C45H73NO15	[M+H]+	-1.2	Confirmed by standard measurement	harvest; wound; light-exposed
884.4994	2.53	solasonine (b)	C45H73NO16	[M+H]+	-1.5	Confirmed by standard measurement	wound; light exposed
		a) b-solamarine or leptinine I were not excluded
		b) solamarine or leptinine II were not excluded
Model name	Model type	R2X(cum)	R2Y(cum)	Q2(cum)
cultivar	PCA-X	0.787		0.223
	PLS-DA	0.833	0.755	0.539
	OPLS-DA	0.729	0.673	0.555
wound	PCA-X	0.603		0.261
	PLS-DA	0.475	0.449	0.301
	OPLS-DA	0.64	0.6	0.41
light	PCA-X	0.803		0.27
	PLS-DA	0.413	0.332	0.229
	OPLS-DA	0.564	0.416	0.267
wounding and light exposure	PCA-X	0.787		0.223
	PLS-DA	0.596	0.337	0.245
	OPLS-DA	0.687	0.366	0.263
year of cultivation	PCA-X	0.787		0.233
	PLS-DA	0.6	0.801	0.66
	OPLS-DA	0.6	0.801	0.701
storage	PCA-X	0.787		0.223
	PLS-DA	0.605	0.824	0.673
	OPLS-DA	0.467	0.761	0.728

## Sheet: S5. DOWN-genes
Table S5. Down-regulated genes in potato tubers subjected to wounding or light exposure.
Down-regulated genes were defined as genes reduced more than 4-fold by treatment, and having a Padj-value <0.05
Data correspond to classes in Venn analysis
`DOWN Light Bj and Light MB`
[1] "PGSC0003DMT400054669" "PGSC0003DMT400072406" "PGSC0003DMT400069898" "PGSC0003DMT400020644" "PGSC0003DMT400003590"
[6] "PGSC0003DMT400059571" "PGSC0003DMT400012282" "PGSC0003DMT400082008" "PGSC0003DMT400022761" "PGSC0003DMT400035468"
[11] "PGSC0003DMT400034124" "PGSC0003DMT400080052" "PGSC0003DMT400010941" "PGSC0003DMT400048684" "PGSC0003DMT400057302"
[16] "PGSC0003DMT400025795" "PGSC0003DMT400003336" "PGSC0003DMT400055876" "PGSC0003DMT400044068" "PGSC0003DMT400042426"
[21] "PGSC0003DMT400014687" "PGSC0003DMT400073263" "PGSC0003DMT400028622" "PGSC0003DMT400000694" "PGSC0003DMT400066574"
[26] "PGSC0003DMT400060378" "PGSC0003DMT400058480" "PGSC0003DMT400032330" "PGSC0003DMT400078386" "PGSC0003DMT400053877"
[31] "PGSC0003DMT400003933" "PGSC0003DMT400001058" "PGSC0003DMT400012155" "PGSC0003DMT400019413" "PGSC0003DMT400059237"
[36] "PGSC0003DMT400041810" "PGSC0003DMT400059566" "PGSC0003DMT400031653" "PGSC0003DMT400039805" "PGSC0003DMT400047760"
[41] "PGSC0003DMT400053881" "PGSC0003DMT400063296" "PGSC0003DMT400008543" "PGSC0003DMT400041874" "PGSC0003DMT400088761"
[46] "PGSC0003DMT400046119" "PGSC0003DMT400010183" "PGSC0003DMT400030898" "PGSC0003DMT400003269" "PGSC0003DMT400040011"
[51] "PGSC0003DMT400038659" "PGSC0003DMT400080181" "PGSC0003DMT400005245" "PGSC0003DMT400063921" "PGSC0003DMT400031045"
[56] "PGSC0003DMT400064270" "PGSC0003DMT400054611" "PGSC0003DMT400005613" "PGSC0003DMT400056391" "PGSC0003DMT400027070"
[61] "PGSC0003DMT400004951" "PGSC0003DMT400011855" "PGSC0003DMT400044437" "PGSC0003DMT400074931" "PGSC0003DMT400081287"
[66] "PGSC0003DMT400064705" "PGSC0003DMT400020560" "PGSC0003DMT400081790" "PGSC0003DMT400018218" "PGSC0003DMT400009406"
[71] "PGSC0003DMT400057716" "PGSC0003DMT400057924" "PGSC0003DMT400004597" "PGSC0003DMT400064657" "PGSC0003DMT400066160"
[76] "PGSC0003DMT400060016" "PGSC0003DMT400078207" "PGSC0003DMT400033391" "PGSC0003DMT400043286" "PGSC0003DMT400063316"
[81] "PGSC0003DMT400018674" "PGSC0003DMT400000396" "PGSC0003DMT400035464" "PGSC0003DMT400045435" "PGSC0003DMT400027594"
[86] "PGSC0003DMT400032789" "PGSC0003DMT400022743" "PGSC0003DMT400004298" "PGSC0003DMT400079711" "PGSC0003DMT400036399"
[91] "PGSC0003DMT400004146" "PGSC0003DMT400057099" "PGSC0003DMT400036885" "PGSC0003DMT400065196" "PGSC0003DMT400084201"
[96] "PGSC0003DMT400031843" "PGSC0003DMT400010120" "PGSC0003DMT400002331" "PGSC0003DMT400016646" "PGSC0003DMT400062152"
[101] "PGSC0003DMT400039464" "PGSC0003DMT400045160" "PGSC0003DMT400006558" "PGSC0003DMT400032683" "PGSC0003DMT400060503"
[106] "PGSC0003DMT400026141" "PGSC0003DMT400068163" "PGSC0003DMT400067098" "PGSC0003DMT400027943" "PGSC0003DMT400078350"
[111] "PGSC0003DMT400002822" "PGSC0003DMT400012615" "PGSC0003DMT400001799" "PGSC0003DMT400005547" "PGSC0003DMT400007905"
[116] "PGSC0003DMT400083110" "PGSC0003DMT400045610" "PGSC0003DMT400038514" "PGSC0003DMT400015477" "PGSC0003DMT400032132"
[121] "PGSC0003DMT400054793" "PGSC0003DMT400042507" "PGSC0003DMT400065585" "PGSC0003DMT400012086" "PGSC0003DMT400074667"
[126] "PGSC0003DMT400015758" "PGSC0003DMT400035511" "PGSC0003DMT400034555" "PGSC0003DMT400079936" "PGSC0003DMT400030584"
[131] "PGSC0003DMT400008178" "PGSC0003DMT400008179" "PGSC0003DMT400073953" "PGSC0003DMT400079535" "PGSC0003DMT400022695"
[136] "PGSC0003DMT400017199" "PGSC0003DMT400029400" "PGSC0003DMT400053412" "PGSC0003DMT400037788" "PGSC0003DMT400036346"
[141] "PGSC0003DMT400041428" "PGSC0003DMT400013221" "PGSC0003DMT400049533" "PGSC0003DMT400078254" "PGSC0003DMT400042548"
[146] "PGSC0003DMT400096975" "PGSC0003DMT400017886" "PGSC0003DMT400063916" "PGSC0003DMT400036894" "PGSC0003DMT400082048"
[151] "PGSC0003DMT400053882" "PGSC0003DMT400054729" "PGSC0003DMT400050016" "PGSC0003DMT400018219" "PGSC0003DMT400052083"
[156] "PGSC0003DMT400058793" "PGSC0003DMT400012226" "PGSC0003DMT400063688" "PGSC0003DMT400079636" "PGSC0003DMT400073005"
[161] "PGSC0003DMT400085762" "PGSC0003DMT400048685" "PGSC0003DMT400022995" "PGSC0003DMT400016320" "PGSC0003DMT400060797"
[166] "PGSC0003DMT400018071" "PGSC0003DMT400028819" "PGSC0003DMT400061974" "PGSC0003DMT400076977" "PGSC0003DMT400065164"
[171] "PGSC0003DMT400044239" "PGSC0003DMT400001071" "PGSC0003DMT400082362" "PGSC0003DMT400074670" "PGSC0003DMT400076105"
[176] "PGSC0003DMT400070218" "PGSC0003DMT400065677" "PGSC0003DMT400064554" "PGSC0003DMT400052088" "PGSC0003DMT400009872"
[181] "PGSC0003DMT400054113" "PGSC0003DMT400032829" "PGSC0003DMT400005783" "PGSC0003DMT400076533" "PGSC0003DMT400032520"
[186] "PGSC0003DMT400074841" "PGSC0003DMT400020654" "PGSC0003DMT400047678" "PGSC0003DMT400036085" "PGSC0003DMT400060374"
[191] "PGSC0003DMT400081999" "PGSC0003DMT400056558" "PGSC0003DMT400018296" "PGSC0003DMT400065291" "PGSC0003DMT400058855"
[196] "PGSC0003DMT400004553" "PGSC0003DMT400004427" "PGSC0003DMT400069576" "PGSC0003DMT400074120" "PGSC0003DMT400002407"
[201] "PGSC0003DMT400028113" "PGSC0003DMT400026079" "PGSC0003DMT400014391" "PGSC0003DMT400067259" "PGSC0003DMT400052657"
[206] "PGSC0003DMT400064771" "PGSC0003DMT400062461" "PGSC0003DMT400007287" "PGSC0003DMT400002497" "PGSC0003DMT400062091"
[211] "PGSC0003DMT400077788" "PGSC0003DMT400005594" "PGSC0003DMT400013199" "PGSC0003DMT400016526" "PGSC0003DMT400007906"
[216] "PGSC0003DMT400011139" "PGSC0003DMT400054965" "PGSC0003DMT400063922" "PGSC0003DMT400079427" "PGSC0003DMT400044958"
[221] "PGSC0003DMT400035809" "PGSC0003DMT400074853" "PGSC0003DMT400069270" "PGSC0003DMT400057188" "PGSC0003DMT400002054"
[226] "PGSC0003DMT400081243" "PGSC0003DMT400005182" "PGSC0003DMT400047740" "PGSC0003DMT400044674" "PGSC0003DMT400067264"
[231] "PGSC0003DMT400043544" "PGSC0003DMT400039282" "PGSC0003DMT400066727" "PGSC0003DMT400014741" "PGSC0003DMT400071323"
[236] "PGSC0003DMT400034983" "PGSC0003DMT400078451" "PGSC0003DMT400006594" "PGSC0003DMT400009288" "PGSC0003DMT400078187"
[241] "PGSC0003DMT400022056" "PGSC0003DMT400027945" "PGSC0003DMT400078790" "PGSC0003DMT400075376" "PGSC0003DMT400032030"
[246] "PGSC0003DMT400021622" "PGSC0003DMT400054610" "PGSC0003DMT400062093" "PGSC0003DMT400037826" "PGSC0003DMT400058138"
[251] "PGSC0003DMT400084271" "PGSC0003DMT400074657" "PGSC0003DMT400062991" "PGSC0003DMT400018346" "PGSC0003DMT400039272"
[256] "PGSC0003DMT400054357" "PGSC0003DMT400079428" "PGSC0003DMT400020122" "PGSC0003DMT400065014" "PGSC0003DMT400016538"
[261] "PGSC0003DMT400079424" "PGSC0003DMT400044379" "PGSC0003DMT400079158" "PGSC0003DMT400016306" "PGSC0003DMT400016843"
[266] "PGSC0003DMT400016842" "PGSC0003DMT400061553" "PGSC0003DMT400038089" "PGSC0003DMT400077218" "PGSC0003DMT400016056"
[271] "PGSC0003DMT400052381" "PGSC0003DMT400063081" "PGSC0003DMT400023254" "PGSC0003DMT400048358" "PGSC0003DMT400020612"
[276] "PGSC0003DMT400007297" "PGSC0003DMT400072608" "PGSC0003DMT400010253" "PGSC0003DMT400031899" "PGSC0003DMT400045040"
[281] "PGSC0003DMT400023333" "PGSC0003DMT400066912" "PGSC0003DMT400052833" "PGSC0003DMT400018938" "PGSC0003DMT400028042"
[286] "PGSC0003DMT400025820" "PGSC0003DMT400017707" "PGSC0003DMT400047440" "PGSC0003DMT400013687" "PGSC0003DMT400044708"
[291] "PGSC0003DMT400048000" "PGSC0003DMT400072912" "PGSC0003DMT400067610" "PGSC0003DMT400021318" "PGSC0003DMT400071163"
[296] "PGSC0003DMT400078011" "PGSC0003DMT400013529" "PGSC0003DMT400028257" "PGSC0003DMT400057399" "PGSC0003DMT400020412"
[301] "PGSC0003DMT400051630" "PGSC0003DMT400020314" "PGSC0003DMT400027130" "PGSC0003DMT400043794" "PGSC0003DMT400062356"
[306] "PGSC0003DMT400000810" "PGSC0003DMT400033151" "PGSC0003DMT400077163" "PGSC0003DMT400043253" "PGSC0003DMT400005551"
[311] "PGSC0003DMT400073008" "PGSC0003DMT400057936" "PGSC0003DMT400037571" "PGSC0003DMT400015718" "PGSC0003DMT400063791"
[316] "PGSC0003DMT400010940" "PGSC0003DMT400020923" "PGSC0003DMT400065699" "PGSC0003DMT400033215" "PGSC0003DMT400067222"
[321] "PGSC0003DMT400080759" "PGSC0003DMT400056380" "PGSC0003DMT400002769" "PGSC0003DMT400047695" "PGSC0003DMT400055157"
[326] "PGSC0003DMT400056668" "PGSC0003DMT400045658" "PGSC0003DMT400040627" "PGSC0003DMT400040416" "PGSC0003DMT400060371"
[331] "PGSC0003DMT400028799" "PGSC0003DMT400032889" "PGSC0003DMT400005542" "PGSC0003DMT400014691" "PGSC0003DMT400064983"
[336] "PGSC0003DMT400009771" "PGSC0003DMT400064504" "PGSC0003DMT400079384" "PGSC0003DMT400017198" "PGSC0003DMT400028158"
[341] "PGSC0003DMT400008733" "PGSC0003DMT400078378" "PGSC0003DMT400080556" "PGSC0003DMT400090651" "PGSC0003DMT400071045"
[346] "PGSC0003DMT400026496" "PGSC0003DMT400021086" "PGSC0003DMT400010469" "PGSC0003DMT400078292" "PGSC0003DMT400042357"
[351] "PGSC0003DMT400016580" "PGSC0003DMT400063599" "PGSC0003DMT400060594" "PGSC0003DMT400057543" "PGSC0003DMT400006576"
[356] "PGSC0003DMT400005549" "PGSC0003DMT400049628" "PGSC0003DMT400053643" "PGSC0003DMT400071293" "PGSC0003DMT400060935"
[361] "PGSC0003DMT400001435" "PGSC0003DMT400051528" "PGSC0003DMT400007951" "PGSC0003DMT400043270" "PGSC0003DMT400050271"
[366] "PGSC0003DMT400027623" "PGSC0003DMT400047656" "PGSC0003DMT400010077" "PGSC0003DMT400000098" "PGSC0003DMT400075780"
[371] "PGSC0003DMT400032166" "PGSC0003DMT400011867" "PGSC0003DMT400037190" "PGSC0003DMT400080411" "PGSC0003DMT400071043"
[376] "PGSC0003DMT400017897" "PGSC0003DMT400084292" "PGSC0003DMT400025631" "PGSC0003DMT400038551" "PGSC0003DMT400019653"
[381] "PGSC0003DMT400005538" "PGSC0003DMT400043513" "PGSC0003DMT400049413" "PGSC0003DMT400027595" "PGSC0003DMT400048363"
[386] "PGSC0003DMT400013095" "PGSC0003DMT400074117" "PGSC0003DMT400005544" "PGSC0003DMT400026627" "PGSC0003DMT400003472"
[391] "PGSC0003DMT400020534" "PGSC0003DMT400075367" "PGSC0003DMT400015829" "PGSC0003DMT400065035" "PGSC0003DMT400019715"
[396] "PGSC0003DMT400094265" "PGSC0003DMT400065436" "PGSC0003DMT400014796" "PGSC0003DMT400069254" "PGSC0003DMT400037080"
[401] "PGSC0003DMT400021739" "PGSC0003DMT400004108" "PGSC0003DMT400052810" "PGSC0003DMT400020322" "PGSC0003DMT400069649"
[406] "PGSC0003DMT400079814" "PGSC0003DMT400081247" "PGSC0003DMT400056235" "PGSC0003DMT400012487" "PGSC0003DMT400005534"
[411] "PGSC0003DMT400090689" "PGSC0003DMT400079089" "PGSC0003DMT400078369" "PGSC0003DMT400014364" "PGSC0003DMT400029320"
[416] "PGSC0003DMT400002565" "PGSC0003DMT400070903" "PGSC0003DMT400055156" "PGSC0003DMT400077411" "PGSC0003DMT400052807"
[421] "PGSC0003DMT400076243" "PGSC0003DMT400016179" "PGSC0003DMT400056482" "PGSC0003DMT400009464" "PGSC0003DMT400013831"
[426] "PGSC0003DMT400036353" "PGSC0003DMT400052390" "PGSC0003DMT400064988" "PGSC0003DMT400026293" "PGSC0003DMT400022900"
[431] "PGSC0003DMT400043595" "PGSC0003DMT400039271" "PGSC0003DMT400034271" "PGSC0003DMT400079002" "PGSC0003DMT400024628"
[436] "PGSC0003DMT400008519" "PGSC0003DMT400040576" "PGSC0003DMT400005150" "PGSC0003DMT400021144" "PGSC0003DMT400037716"
[441] "PGSC0003DMT400051184"
`DOWN Light Bj and Wound_Bj`
[1] "PGSC0003DMT400052184" "PGSC0003DMT400069500" "PGSC0003DMT400083117" "PGSC0003DMT400081399" "PGSC0003DMT400060926"
[6] "PGSC0003DMT400044938" "PGSC0003DMT400021172" "PGSC0003DMT400025657" "PGSC0003DMT400029962" "PGSC0003DMT400007496"
[11] "PGSC0003DMT400001495" "PGSC0003DMT400042390" "PGSC0003DMT400040971" "PGSC0003DMT400069330" "PGSC0003DMT400033890"
[16] "PGSC0003DMT400066516" "PGSC0003DMT400000961" "PGSC0003DMT400049773" "PGSC0003DMT400062489" "PGSC0003DMT400081322"
[21] "PGSC0003DMT400043310" "PGSC0003DMT400028817" "PGSC0003DMT400033796" "PGSC0003DMT400017057" "PGSC0003DMT400046345"
[26] "PGSC0003DMT400039625" "PGSC0003DMT400078802" "PGSC0003DMT400044590" "PGSC0003DMT400006796" "PGSC0003DMT400024729"
[31] "PGSC0003DMT400060605" "PGSC0003DMT400063162" "PGSC0003DMT400016636" "PGSC0003DMT400032912" "PGSC0003DMT400051896"
[36] "PGSC0003DMT400026045" "PGSC0003DMT400073143" "PGSC0003DMT400053236" "PGSC0003DMT400077648" "PGSC0003DMT400044463"
[41] "PGSC0003DMT400096867" "PGSC0003DMT400028190" "PGSC0003DMT400012477" "PGSC0003DMT400083978" "PGSC0003DMT400011155"
[46] "PGSC0003DMT400034175" "PGSC0003DMT400009605" "PGSC0003DMT400060057" "PGSC0003DMT400010235" "PGSC0003DMT400021591"
[51] "PGSC0003DMT400034966" "PGSC0003DMT400049226" "PGSC0003DMT400049809" "PGSC0003DMT400053421" "PGSC0003DMT400042749"
[56] "PGSC0003DMT400084228" "PGSC0003DMT400046163" "PGSC0003DMT400091880" "PGSC0003DMT400040768" "PGSC0003DMT400066401"
[61] "PGSC0003DMT400015923" "PGSC0003DMT400027962" "PGSC0003DMT400019419" "PGSC0003DMT400055123" "PGSC0003DMT400016500"
[66] "PGSC0003DMT400048508" "PGSC0003DMT400003795" "PGSC0003DMT400054211" "PGSC0003DMT400095923" "PGSC0003DMT400019943"
[71] "PGSC0003DMT400048967" "PGSC0003DMT400032624"
`DOWN Light Bj and Wound MB`
[1] "PGSC0003DMT400067266" "PGSC0003DMT400009189" "PGSC0003DMT400066758" "PGSC0003DMT400030955" "PGSC0003DMT400041580"
[6] "PGSC0003DMT400025512"
`DOWN Light MB and Wound MB`
[1] "PGSC0003DMT400047822" "PGSC0003DMT400041179" "PGSC0003DMT400000740" "PGSC0003DMT400094600" "PGSC0003DMT400057872"
[6] "PGSC0003DMT400078341" "PGSC0003DMT400013094" "PGSC0003DMT400074768" "PGSC0003DMT400020098" "PGSC0003DMT400011015"
[11] "PGSC0003DMT400076953" "PGSC0003DMT400021568" "PGSC0003DMT400041184" "PGSC0003DMT400057502" "PGSC0003DMT400035925"
[16] "PGSC0003DMT400021547" "PGSC0003DMT400067360" "PGSC0003DMT400059159" "PGSC0003DMT400044514" "PGSC0003DMT400020367"
[21] "PGSC0003DMT400074062" "PGSC0003DMT400031715" "PGSC0003DMT400094865" "PGSC0003DMT400075404" "PGSC0003DMT400010044"
[26] "PGSC0003DMT400030125" "PGSC0003DMT400001180" "PGSC0003DMT400011762" "PGSC0003DMT400060120" "PGSC0003DMT400044850"
[31] "PGSC0003DMT400023141" "PGSC0003DMT400024081" "PGSC0003DMT400001378" "PGSC0003DMT400040461" "PGSC0003DMT400068186"
[36] "PGSC0003DMT400016511" "PGSC0003DMT400083908" "PGSC0003DMT400010043" "PGSC0003DMT400062885" "PGSC0003DMT400029420"
[41] "PGSC0003DMT400028623" "PGSC0003DMT400040210" "PGSC0003DMT400076791" "PGSC0003DMT400044242" "PGSC0003DMT400081375"
[46] "PGSC0003DMT400040028" "PGSC0003DMT400081450" "PGSC0003DMT400059885" "PGSC0003DMT400071504" "PGSC0003DMT400026226"
[51] "PGSC0003DMT400003894" "PGSC0003DMT400086211" "PGSC0003DMT400069220" "PGSC0003DMT400054457" "PGSC0003DMT400079785"
[56] "PGSC0003DMT400063790" "PGSC0003DMT400002227" "PGSC0003DMT400011902" "PGSC0003DMT400002985" "PGSC0003DMT400064079"
[61] "PGSC0003DMT400010052" "PGSC0003DMT400089191" "PGSC0003DMT400024080" "PGSC0003DMT400010886" "PGSC0003DMT400042495"
[66] "PGSC0003DMT400037745" "PGSC0003DMT400053117" "PGSC0003DMT400084521" "PGSC0003DMT400056201" "PGSC0003DMT400008580"
[71] "PGSC0003DMT400079783" "PGSC0003DMT400033382" "PGSC0003DMT400031783" "PGSC0003DMT400058885" "PGSC0003DMT400067020"
[76] "PGSC0003DMT400090602" "PGSC0003DMT400021884" "PGSC0003DMT400025796" "PGSC0003DMT400001682" "PGSC0003DMT400001681"
[81] "PGSC0003DMT400070317" "PGSC0003DMT400005441" "PGSC0003DMT400003895" "PGSC0003DMT400060454" "PGSC0003DMT400033080"
[86] "PGSC0003DMT400019552" "PGSC0003DMT400032534" "PGSC0003DMT400096564" "PGSC0003DMT400049664" "PGSC0003DMT400079375"
[91] "PGSC0003DMT400040093"
`DOWN Wound Bj and Light_MB`
[1] "PGSC0003DMT400078621" "PGSC0003DMT400047290" "PGSC0003DMT400073335" "PGSC0003DMT400035166" "PGSC0003DMT400047403"
[6] "PGSC0003DMT400042609" "PGSC0003DMT400058247" "PGSC0003DMT400019861" "PGSC0003DMT400037120" "PGSC0003DMT400057821"
[11] "PGSC0003DMT400042608" "PGSC0003DMT400042532" "PGSC0003DMT400078616" "PGSC0003DMT400024317" "PGSC0003DMT400073240"
[16] "PGSC0003DMT400057622" "PGSC0003DMT400058621" "PGSC0003DMT400043160" "PGSC0003DMT400078312" "PGSC0003DMT400069955"
[21] "PGSC0003DMT400016032" "PGSC0003DMT400017118"
`DOWN Wound Bj and Wound MB`
[1] "PGSC0003DMT400063352" "PGSC0003DMT400064277" "PGSC0003DMT400044283" "PGSC0003DMT400069555" "PGSC0003DMT400016494"
[6] "PGSC0003DMT400067951" "PGSC0003DMT400043103" "PGSC0003DMT400041344" "PGSC0003DMT400019962" "PGSC0003DMT400036925"
[11] "PGSC0003DMT400055958" "PGSC0003DMT400063289" "PGSC0003DMT400094912" "PGSC0003DMT400062992" "PGSC0003DMT400066123"
[16] "PGSC0003DMT400055930" "PGSC0003DMT400073689" "PGSC0003DMT400009328" "PGSC0003DMT400065850" "PGSC0003DMT400010287"
[21] "PGSC0003DMT400046382" "PGSC0003DMT400023713" "PGSC0003DMT400078760" "PGSC0003DMT400026053" "PGSC0003DMT400010451"
[26] "PGSC0003DMT400076662" "PGSC0003DMT400035603" "PGSC0003DMT400042714" "PGSC0003DMT400078201" "PGSC0003DMT400021234"
[31] "PGSC0003DMT400078849" "PGSC0003DMT400053173" "PGSC0003DMT400061846" "PGSC0003DMT400022920" "PGSC0003DMT400015621"
[36] "PGSC0003DMT400004046" "PGSC0003DMT400036565" "PGSC0003DMT400028999" "PGSC0003DMT400082814" "PGSC0003DMT400061927"
[41] "PGSC0003DMT400077668" "PGSC0003DMT400024042" "PGSC0003DMT400068120" "PGSC0003DMT400020670" "PGSC0003DMT400005956"
[46] "PGSC0003DMT400050448" "PGSC0003DMT400076663" "PGSC0003DMT400073355" "PGSC0003DMT400003078" "PGSC0003DMT400027553"
[51] "PGSC0003DMT400013376" "PGSC0003DMT400029394" "PGSC0003DMT400077357" "PGSC0003DMT400082752" "PGSC0003DMT400092392"
[56] "PGSC0003DMT400014352" "PGSC0003DMT400071770" "PGSC0003DMT400029426" "PGSC0003DMT400024594" "PGSC0003DMT400017518"
[61] "PGSC0003DMT400008264" "PGSC0003DMT400002603" "PGSC0003DMT400031260" "PGSC0003DMT400062500" "PGSC0003DMT400078959"
[66] "PGSC0003DMT400063955" "PGSC0003DMT400003796" "PGSC0003DMT400038321" "PGSC0003DMT400056255" "PGSC0003DMT400066807"
[71] "PGSC0003DMT400070986" "PGSC0003DMT400081223" "PGSC0003DMT400089913" "PGSC0003DMT400046694" "PGSC0003DMT400037420"
[76] "PGSC0003DMT400001999" "PGSC0003DMT400073713" "PGSC0003DMT400000365" "PGSC0003DMT400045765" "PGSC0003DMT400024865"
[81] "PGSC0003DMT400062232" "PGSC0003DMT400021142" "PGSC0003DMT400000247" "PGSC0003DMT400072760" "PGSC0003DMT400016040"
[86] "PGSC0003DMT400078339" "PGSC0003DMT400030260" "PGSC0003DMT400020229" "PGSC0003DMT400056716" "PGSC0003DMT400067870"
[91] "PGSC0003DMT400053402" "PGSC0003DMT400058254" "PGSC0003DMT400037559" "PGSC0003DMT400026013" "PGSC0003DMT400068040"
[96] "PGSC0003DMT400055905" "PGSC0003DMT400078202" "PGSC0003DMT400064585" "PGSC0003DMT400023432" "PGSC0003DMT400003009"
[101] "PGSC0003DMT400075899" "PGSC0003DMT400011760" "PGSC0003DMT400047369" "PGSC0003DMT400017515" "PGSC0003DMT400008077"
[106] "PGSC0003DMT400060724" "PGSC0003DMT400036284" "PGSC0003DMT400019668" "PGSC0003DMT400038502" "PGSC0003DMT400037355"
[111] "PGSC0003DMT400017284" "PGSC0003DMT400078008" "PGSC0003DMT400037121" "PGSC0003DMT400056773" "PGSC0003DMT400082125"
[116] "PGSC0003DMT400030667" "PGSC0003DMT400062383" "PGSC0003DMT400008404" "PGSC0003DMT400033871" "PGSC0003DMT400044892"
[121] "PGSC0003DMT400064422" "PGSC0003DMT400045482" "PGSC0003DMT400084231" "PGSC0003DMT400084232" "PGSC0003DMT400033866"
[126] "PGSC0003DMT400031969" "PGSC0003DMT400078006" "PGSC0003DMT400020581" "PGSC0003DMT400039289" "PGSC0003DMT400048452"
[131] "PGSC0003DMT400040149" "PGSC0003DMT400067781" "PGSC0003DMT400057213" "PGSC0003DMT400002201" "PGSC0003DMT400061873"
[136] "PGSC0003DMT400061603" "PGSC0003DMT400010099" "PGSC0003DMT400016152" "PGSC0003DMT400013012" "PGSC0003DMT400062926"
[141] "PGSC0003DMT400055482" "PGSC0003DMT400068851" "PGSC0003DMT400084308" "PGSC0003DMT400017804" "PGSC0003DMT400014656"
[146] "PGSC0003DMT400012210" "PGSC0003DMT400080976" "PGSC0003DMT400037122" "PGSC0003DMT400041328" "PGSC0003DMT400069660"
[151] "PGSC0003DMT400059170" "PGSC0003DMT400002543" "PGSC0003DMT400004789" "PGSC0003DMT400031245" "PGSC0003DMT400042906"
[156] "PGSC0003DMT400061541" "PGSC0003DMT400012353" "PGSC0003DMT400028767" "PGSC0003DMT400053404" "PGSC0003DMT400064428"
[161] "PGSC0003DMT400052873" "PGSC0003DMT400030214" "PGSC0003DMT400006801" "PGSC0003DMT400010427" "PGSC0003DMT400042225"
[166] "PGSC0003DMT400064899" "PGSC0003DMT400031731" "PGSC0003DMT400030215" "PGSC0003DMT400045436" "PGSC0003DMT400037096"
[171] "PGSC0003DMT400007963" "PGSC0003DMT400030668" "PGSC0003DMT400065067" "PGSC0003DMT400007334" "PGSC0003DMT400060276"
[176] "PGSC0003DMT400001259" "PGSC0003DMT400092730" "PGSC0003DMT400065485" "PGSC0003DMT400028227" "PGSC0003DMT400071266"
[181] "PGSC0003DMT400075895" "PGSC0003DMT400052055" "PGSC0003DMT400080628" "PGSC0003DMT400070301" "PGSC0003DMT400022042"
[186] "PGSC0003DMT400016753" "PGSC0003DMT400027233" "PGSC0003DMT400008812" "PGSC0003DMT400021274" "PGSC0003DMT400049549"
[191] "PGSC0003DMT400049460" "PGSC0003DMT400077168" "PGSC0003DMT400009240" "PGSC0003DMT400051089" "PGSC0003DMT400079878"
[196] "PGSC0003DMT400045248" "PGSC0003DMT400030844" "PGSC0003DMT400025979" "PGSC0003DMT400012620" "PGSC0003DMT400009069"
[201] "PGSC0003DMT400060817" "PGSC0003DMT400010993" "PGSC0003DMT400034092" "PGSC0003DMT400010391" "PGSC0003DMT400006858"
[206] "PGSC0003DMT400015254" "PGSC0003DMT400044080" "PGSC0003DMT400071252" "PGSC0003DMT400037463" "PGSC0003DMT400056413"
[211] "PGSC0003DMT400079678" "PGSC0003DMT400026368" "PGSC0003DMT400048376" "PGSC0003DMT400075283" "PGSC0003DMT400037828"
[216] "PGSC0003DMT400048740" "PGSC0003DMT400015286" "PGSC0003DMT400030684" "PGSC0003DMT400006793" "PGSC0003DMT400077000"
[221] "PGSC0003DMT400068379" "PGSC0003DMT400025569" "PGSC0003DMT400073754" "PGSC0003DMT400071866" "PGSC0003DMT400078787"
[226] "PGSC0003DMT400062463" "PGSC0003DMT400069841" "PGSC0003DMT400074239" "PGSC0003DMT400044098" "PGSC0003DMT400001756"
[231] "PGSC0003DMT400030202" "PGSC0003DMT400069467" "PGSC0003DMT400023132" "PGSC0003DMT400015454"
`DOWN Light Bj, Light MB, and Wound MB`
[1] "PGSC0003DMT400072941" "PGSC0003DMT400037081" "PGSC0003DMT400011839" "PGSC0003DMT400009610" "PGSC0003DMT400043166"
[6] "PGSC0003DMT400078163" "PGSC0003DMT400045479" "PGSC0003DMT400062033" "PGSC0003DMT400060013" "PGSC0003DMT400008182"
[11] "PGSC0003DMT400070613" "PGSC0003DMT400064581" "PGSC0003DMT400081849" "PGSC0003DMT400012217" "PGSC0003DMT400005546"
[16] "PGSC0003DMT400036852" "PGSC0003DMT400085219" "PGSC0003DMT400007904" "PGSC0003DMT400017917" "PGSC0003DMT400075384"
[21] "PGSC0003DMT400037957" "PGSC0003DMT400035554" "PGSC0003DMT400076209" "PGSC0003DMT400008521" "PGSC0003DMT400063206"
[26] "PGSC0003DMT400020512" "PGSC0003DMT400020511" "PGSC0003DMT400045797" "PGSC0003DMT400023438" "PGSC0003DMT400011412"
[31] "PGSC0003DMT400038273" "PGSC0003DMT400095664" "PGSC0003DMT400052333" "PGSC0003DMT400081828" "PGSC0003DMT400097427"
[36] "PGSC0003DMT400038256" "PGSC0003DMT400057598" "PGSC0003DMT400063407" "PGSC0003DMT400013254"
`DOWN Light Bj, Wound Bj, and Light MB`
[1] "PGSC0003DMT400006369" "PGSC0003DMT400064111" "PGSC0003DMT400039670" "PGSC0003DMT400025551" "PGSC0003DMT400001913"
[6] "PGSC0003DMT400032328" "PGSC0003DMT400079399" "PGSC0003DMT400033797" "PGSC0003DMT400007977" "PGSC0003DMT400044243"
[11] "PGSC0003DMT400031586" "PGSC0003DMT400033755" "PGSC0003DMT400035987" "PGSC0003DMT400042922" "PGSC0003DMT400096721"
[16] "PGSC0003DMT400040298" "PGSC0003DMT400015077" "PGSC0003DMT400004914" "PGSC0003DMT400064555" "PGSC0003DMT400041385"
[21] "PGSC0003DMT400046816" "PGSC0003DMT400090534" "PGSC0003DMT400042362" "PGSC0003DMT400078121" "PGSC0003DMT400018575"
[26] "PGSC0003DMT400090558" "PGSC0003DMT400042349" "PGSC0003DMT400047317" "PGSC0003DMT400015481" "PGSC0003DMT400006800"
[31] "PGSC0003DMT400046253" "PGSC0003DMT400034169" "PGSC0003DMT400037958" "PGSC0003DMT400035266" "PGSC0003DMT400071094"
[36] "PGSC0003DMT400042613" "PGSC0003DMT400027345" "PGSC0003DMT400077702" "PGSC0003DMT400034044" "PGSC0003DMT400056527"
[41] "PGSC0003DMT400026632" "PGSC0003DMT400048407" "PGSC0003DMT400049250"
`DOWN Light Bj, Wound Bj, and Wound MB`
[1] "PGSC0003DMT400019853" "PGSC0003DMT400084203" "PGSC0003DMT400000269" "PGSC0003DMT400029874" "PGSC0003DMT400001492"
[6] "PGSC0003DMT400006798" "PGSC0003DMT400000842" "PGSC0003DMT400030386" "PGSC0003DMT400030387" "PGSC0003DMT400030382"
[11] "PGSC0003DMT400030381" "PGSC0003DMT400002293" "PGSC0003DMT400065364" "PGSC0003DMT400048964" "PGSC0003DMT400033123"
[16] "PGSC0003DMT400001221" "PGSC0003DMT400047340" "PGSC0003DMT400045722" "PGSC0003DMT400080935" "PGSC0003DMT400018670"
[21] "PGSC0003DMT400020495" "PGSC0003DMT400047316" "PGSC0003DMT400016900" "PGSC0003DMT400012346" "PGSC0003DMT400047341"
[26] "PGSC0003DMT400005246" "PGSC0003DMT400069755" "PGSC0003DMT400063430" "PGSC0003DMT400036719" "PGSC0003DMT400047343"
[31] "PGSC0003DMT400011214" "PGSC0003DMT400057397" "PGSC0003DMT400011217" "PGSC0003DMT400030385" "PGSC0003DMT400032245"
[36] "PGSC0003DMT400047342" "PGSC0003DMT400018161" "PGSC0003DMT400019739" "PGSC0003DMT400072404" "PGSC0003DMT400041206"
[41] "PGSC0003DMT400023851" "PGSC0003DMT400061403" "PGSC0003DMT400029104" "PGSC0003DMT400075163" "PGSC0003DMT400046198"
[46] "PGSC0003DMT400004790" "PGSC0003DMT400034537" "PGSC0003DMT400029641" "PGSC0003DMT400081406"
`DOWN Wound Bj, Light MB, and Wound MB`
[1] "PGSC0003DMT400008432" "PGSC0003DMT400067456" "PGSC0003DMT400048370" "PGSC0003DMT400057913" "PGSC0003DMT400009390"
[6] "PGSC0003DMT400032715" "PGSC0003DMT400057065" "PGSC0003DMT400045362" "PGSC0003DMT400066576" "PGSC0003DMT400001025"
[11] "PGSC0003DMT400080270" "PGSC0003DMT400082065" "PGSC0003DMT400053373" "PGSC0003DMT400076096" "PGSC0003DMT400078463"
[16] "PGSC0003DMT400021782" "PGSC0003DMT400023322" "PGSC0003DMT400053576" "PGSC0003DMT400005075" "PGSC0003DMT400011790"
[21] "PGSC0003DMT400096469" "PGSC0003DMT400078767" "PGSC0003DMT400092910" "PGSC0003DMT400074377" "PGSC0003DMT400062084"
[26] "PGSC0003DMT400074374" "PGSC0003DMT400006472" "PGSC0003DMT400014217" "PGSC0003DMT400025767" "PGSC0003DMT400000738"
[31] "PGSC0003DMT400075059" "PGSC0003DMT400044066" "PGSC0003DMT400007736" "PGSC0003DMT400058632" "PGSC0003DMT400008489"
[36] "PGSC0003DMT400066542" "PGSC0003DMT400010423" "PGSC0003DMT400074496" "PGSC0003DMT400026417" "PGSC0003DMT400050817"
[41] "PGSC0003DMT400044207" "PGSC0003DMT400045987" "PGSC0003DMT400044761" "PGSC0003DMT400047562" "PGSC0003DMT400022514"
[46] "PGSC0003DMT400030741" "PGSC0003DMT400005250" "PGSC0003DMT400015186" "PGSC0003DMT400019777" "PGSC0003DMT400064699"
[51] "PGSC0003DMT400047266" "PGSC0003DMT400025756" "PGSC0003DMT400003479" "PGSC0003DMT400011167" "PGSC0003DMT400072315"
[56] "PGSC0003DMT400040055" "PGSC0003DMT400065893" "PGSC0003DMT400053967" "PGSC0003DMT400072272" "PGSC0003DMT400017025"
[61] "PGSC0003DMT400002842"
`DOWN Light Bj, Wound Bj, Light MB, and Wound_MB`
[1] "PGSC0003DMT400069936" "PGSC0003DMT400000156" "PGSC0003DMT400037108" "PGSC0003DMT400032880" "PGSC0003DMT400053479"
[6] "PGSC0003DMT400075002" "PGSC0003DMT400035882" "PGSC0003DMT400031739" "PGSC0003DMT400043311" "PGSC0003DMT400081921"
[11] "PGSC0003DMT400058673" "PGSC0003DMT400031252" "PGSC0003DMT400081883" "PGSC0003DMT400064204" "PGSC0003DMT400036349"
[16] "PGSC0003DMT400008496" "PGSC0003DMT400068047" "PGSC0003DMT400019863" "PGSC0003DMT400056192" "PGSC0003DMT400049546"
[21] "PGSC0003DMT400057071" "PGSC0003DMT400009070" "PGSC0003DMT400017543" "PGSC0003DMT400049641" "PGSC0003DMT400072322"
[26] "PGSC0003DMT400037083" "PGSC0003DMT400045906" "PGSC0003DMT400074952" "PGSC0003DMT400029984" "PGSC0003DMT400051889"
[31] "PGSC0003DMT400029402" "PGSC0003DMT400071337" "PGSC0003DMT400046207" "PGSC0003DMT400001652" "PGSC0003DMT400079445"
[36] "PGSC0003DMT400007060" "PGSC0003DMT400003712" "PGSC0003DMT400028812" "PGSC0003DMT400070680" "PGSC0003DMT400026225"
[41] "PGSC0003DMT400010957" "PGSC0003DMT400052264" "PGSC0003DMT400022972" "PGSC0003DMT400043649" "PGSC0003DMT400028711"
[46] "PGSC0003DMT400052409" "PGSC0003DMT400030111" "PGSC0003DMT400052577" "PGSC0003DMT400029192" "PGSC0003DMT400078838"
[51] "PGSC0003DMT400047889" "PGSC0003DMT400045907" "PGSC0003DMT400024125" "PGSC0003DMT400083083" "PGSC0003DMT400062882"
[56] "PGSC0003DMT400001680" "PGSC0003DMT400070631" "PGSC0003DMT400085629" "PGSC0003DMT400061679" "PGSC0003DMT400080660"
[61] "PGSC0003DMT400037143" "PGSC0003DMT400002144" "PGSC0003DMT400029762" "PGSC0003DMT400001688" "PGSC0003DMT400069897"
[66] "PGSC0003DMT400004686" "PGSC0003DMT400047311" "PGSC0003DMT400051886" "PGSC0003DMT400062931" "PGSC0003DMT400054848"
[71] "PGSC0003DMT400007053" "PGSC0003DMT400005437" "PGSC0003DMT400076394" "PGSC0003DMT400037263" "PGSC0003DMT400025812"
[76] "PGSC0003DMT400007587" "PGSC0003DMT400065337" "PGSC0003DMT400001086" "PGSC0003DMT400029401" "PGSC0003DMT400065334"
[81] "PGSC0003DMT400081416" "PGSC0003DMT400051428" "PGSC0003DMT400023932" "PGSC0003DMT400019128" "PGSC0003DMT400020496"
[86] "PGSC0003DMT400045865" "PGSC0003DMT400068167" "PGSC0003DMT400049920" "PGSC0003DMT400011763" "PGSC0003DMT400011708"
[91] "PGSC0003DMT400024481" "PGSC0003DMT400036329" "PGSC0003DMT400031584" "PGSC0003DMT400049665" "PGSC0003DMT400045647"
[96] "PGSC0003DMT400074141" "PGSC0003DMT400013401" "PGSC0003DMT400051959" "PGSC0003DMT400014291" "PGSC0003DMT400047315"
[101] "PGSC0003DMT400091491" "PGSC0003DMT400017914" "PGSC0003DMT400011631" "PGSC0003DMT400005530" "PGSC0003DMT400078766"
[106] "PGSC0003DMT400007070" "PGSC0003DMT400076784" "PGSC0003DMT400053574" "PGSC0003DMT400021966" "PGSC0003DMT400053123"
[111] "PGSC0003DMT400024479" "PGSC0003DMT400022922" "PGSC0003DMT400043673" "PGSC0003DMT400074976" "PGSC0003DMT400067287"
[116] "PGSC0003DMT400040864" "PGSC0003DMT400033385" "PGSC0003DMT400020589" "PGSC0003DMT400032938" "PGSC0003DMT400016302"
[121] "PGSC0003DMT400036856" "PGSC0003DMT400006851" "PGSC0003DMT400000220" "PGSC0003DMT400047428" "PGSC0003DMT400029761"
[126] "PGSC0003DMT400073781" "PGSC0003DMT400033701" "PGSC0003DMT400026090" "PGSC0003DMT400013091" "PGSC0003DMT400009057"
[131] "PGSC0003DMT400009296" "PGSC0003DMT400014409" "PGSC0003DMT400088646" "PGSC0003DMT400008751" "PGSC0003DMT400072405"
[136] "PGSC0003DMT400000752" "PGSC0003DMT400007341" "PGSC0003DMT400055752" "PGSC0003DMT400019465" "PGSC0003DMT400008621"
[141] "PGSC0003DMT400047344" "PGSC0003DMT400042642" "PGSC0003DMT400050270" "PGSC0003DMT400003893" "PGSC0003DMT400015813"
[146] "PGSC0003DMT400073709" "PGSC0003DMT400020205" "PGSC0003DMT400092180" "PGSC0003DMT400054528" "PGSC0003DMT400057027"
[151] "PGSC0003DMT400083728" "PGSC0003DMT400073479" "PGSC0003DMT400029198" "PGSC0003DMT400039832" "PGSC0003DMT400042207"
[156] "PGSC0003DMT400018331" "PGSC0003DMT400069218" "PGSC0003DMT400079003" "PGSC0003DMT400077975" "PGSC0003DMT400040211"
[161] "PGSC0003DMT400053084" "PGSC0003DMT400091017" "PGSC0003DMT400063750" "PGSC0003DMT400049225" "PGSC0003DMT400051713"
[166] "PGSC0003DMT400020361" "PGSC0003DMT400068277" "PGSC0003DMT400031740" "PGSC0003DMT400016814" "PGSC0003DMT400080457"
[171] "PGSC0003DMT400044460" "PGSC0003DMT400018079" "PGSC0003DMT400032851" "PGSC0003DMT400035521" "PGSC0003DMT400074177"
[176] "PGSC0003DMT400042662" "PGSC0003DMT400011323" "PGSC0003DMT400051159" "PGSC0003DMT400048297"
DOWN Light Bj
[1] "PGSC0003DMT400046121" "PGSC0003DMT400067426" "PGSC0003DMT400002412" "PGSC0003DMT400081985" "PGSC0003DMT400063689"
[6] "PGSC0003DMT400059356" "PGSC0003DMT400020647" "PGSC0003DMT400097775" "PGSC0003DMT400049768" "PGSC0003DMT400005611"
[11] "PGSC0003DMT400066358" "PGSC0003DMT400060214" "PGSC0003DMT400001329" "PGSC0003DMT400069584" "PGSC0003DMT400023069"
[16] "PGSC0003DMT400017960" "PGSC0003DMT400048002" "PGSC0003DMT400022021" "PGSC0003DMT400019373" "PGSC0003DMT400039410"
[21] "PGSC0003DMT400069582" "PGSC0003DMT400020760" "PGSC0003DMT400082796" "PGSC0003DMT400076719" "PGSC0003DMT400034004"
[26] "PGSC0003DMT400064778" "PGSC0003DMT400013309" "PGSC0003DMT400068603" "PGSC0003DMT400019190" "PGSC0003DMT400022853"
[31] "PGSC0003DMT400015108" "PGSC0003DMT400066544" "PGSC0003DMT400021589" "PGSC0003DMT400004028" "PGSC0003DMT400052467"
[36] "PGSC0003DMT400019839" "PGSC0003DMT400070883" "PGSC0003DMT400074517" "PGSC0003DMT400060477" "PGSC0003DMT400089643"
[41] "PGSC0003DMT400081446" "PGSC0003DMT400001524" "PGSC0003DMT400072263" "PGSC0003DMT400025701" "PGSC0003DMT400072262"
[46] "PGSC0003DMT400043500" "PGSC0003DMT400020759" "PGSC0003DMT400020698" "PGSC0003DMT400025106" "PGSC0003DMT400052226"
[51] "PGSC0003DMT400080765" "PGSC0003DMT400096592" "PGSC0003DMT400044305" "PGSC0003DMT400061613" "PGSC0003DMT400074147"
[56] "PGSC0003DMT400026375" "PGSC0003DMT400078399" "PGSC0003DMT400080259" "PGSC0003DMT400073317" "PGSC0003DMT400069788"
[61] "PGSC0003DMT400038010" "PGSC0003DMT400064447" "PGSC0003DMT400010526" "PGSC0003DMT400029682" "PGSC0003DMT400004191"
[66] "PGSC0003DMT400049914" "PGSC0003DMT400076801" "PGSC0003DMT400013034" "PGSC0003DMT400026313" "PGSC0003DMT400009055"
[71] "PGSC0003DMT400053511" "PGSC0003DMT400051561" "PGSC0003DMT400012159" "PGSC0003DMT400021596" "PGSC0003DMT400077272"
[76] "PGSC0003DMT400022732" "PGSC0003DMT400055513" "PGSC0003DMT400022730" "PGSC0003DMT400078001" "PGSC0003DMT400049703"
[81] "PGSC0003DMT400050664" "PGSC0003DMT400077996" "PGSC0003DMT400016171" "PGSC0003DMT400002003" "PGSC0003DMT400038406"
[86] "PGSC0003DMT400007855" "PGSC0003DMT400025908" "PGSC0003DMT400059650" "PGSC0003DMT400068257" "PGSC0003DMT400012612"
[91] "PGSC0003DMT400047906" "PGSC0003DMT400034117" "PGSC0003DMT400005377" "PGSC0003DMT400023485" "PGSC0003DMT400007454"
[96] "PGSC0003DMT400040186" "PGSC0003DMT400075775" "PGSC0003DMT400020525" "PGSC0003DMT400014974" "PGSC0003DMT400025169"
[101] "PGSC0003DMT400083501" "PGSC0003DMT400055180" "PGSC0003DMT400083089" "PGSC0003DMT400072354" "PGSC0003DMT400053783"
[106] "PGSC0003DMT400000824" "PGSC0003DMT400045267" "PGSC0003DMT400055131" "PGSC0003DMT400031994" "PGSC0003DMT400045877"
[111] "PGSC0003DMT400075056" "PGSC0003DMT400080069" "PGSC0003DMT400009749" "PGSC0003DMT400031475" "PGSC0003DMT400054667"
[116] "PGSC0003DMT400047424" "PGSC0003DMT400076417" "PGSC0003DMT400036518" "PGSC0003DMT400035267" "PGSC0003DMT400025955"
[121] "PGSC0003DMT400054946" "PGSC0003DMT400022081" "PGSC0003DMT400003691" "PGSC0003DMT400041747" "PGSC0003DMT400056852"
[126] "PGSC0003DMT400067835" "PGSC0003DMT400046700" "PGSC0003DMT400041981" "PGSC0003DMT400014682" "PGSC0003DMT400069653"
[131] "PGSC0003DMT400089181" "PGSC0003DMT400036876" "PGSC0003DMT400003018" "PGSC0003DMT400009743" "PGSC0003DMT400022063"
[136] "PGSC0003DMT400049793" "PGSC0003DMT400039840" "PGSC0003DMT400057803" "PGSC0003DMT400063080" "PGSC0003DMT400064180"
[141] "PGSC0003DMT400018012" "PGSC0003DMT400037425" "PGSC0003DMT400003596" "PGSC0003DMT400040940" "PGSC0003DMT400065262"
[146] "PGSC0003DMT400030589" "PGSC0003DMT400062372" "PGSC0003DMT400043152" "PGSC0003DMT400058107" "PGSC0003DMT400021555"
[151] "PGSC0003DMT400036717" "PGSC0003DMT400058594" "PGSC0003DMT400097702" "PGSC0003DMT400039903" "PGSC0003DMT400011342"
[156] "PGSC0003DMT400004796" "PGSC0003DMT400022827" "PGSC0003DMT400033320" "PGSC0003DMT400022423" "PGSC0003DMT400093537"
[161] "PGSC0003DMT400047880" "PGSC0003DMT400004617" "PGSC0003DMT400001888" "PGSC0003DMT400078499" "PGSC0003DMT400014683"
[166] "PGSC0003DMT400026369" "PGSC0003DMT400022815" "PGSC0003DMT400003380" "PGSC0003DMT400050286" "PGSC0003DMT400026937"
[171] "PGSC0003DMT400011936" "PGSC0003DMT400036595" "PGSC0003DMT400032670" "PGSC0003DMT400082122" "PGSC0003DMT400064753"
[176] "PGSC0003DMT400013059" "PGSC0003DMT400030727" "PGSC0003DMT400080302" "PGSC0003DMT400056203" "PGSC0003DMT400015041"
[181] "PGSC0003DMT400060553" "PGSC0003DMT400009110" "PGSC0003DMT400046621" "PGSC0003DMT400006367" "PGSC0003DMT400051882"
[186] "PGSC0003DMT400075949" "PGSC0003DMT400014354" "PGSC0003DMT400030575" "PGSC0003DMT400024511" "PGSC0003DMT400003550"
[191] "PGSC0003DMT400043902" "PGSC0003DMT400033963" "PGSC0003DMT400044768" "PGSC0003DMT400044221" "PGSC0003DMT400075916"
[196] "PGSC0003DMT400025933" "PGSC0003DMT400044528" "PGSC0003DMT400055192" "PGSC0003DMT400033491" "PGSC0003DMT400019707"
[201] "PGSC0003DMT400081975" "PGSC0003DMT400052750" "PGSC0003DMT400045070" "PGSC0003DMT400028763" "PGSC0003DMT400096083"
[206] "PGSC0003DMT400035010" "PGSC0003DMT400057419" "PGSC0003DMT400044197" "PGSC0003DMT400079332" "PGSC0003DMT400027627"
[211] "PGSC0003DMT400025581" "PGSC0003DMT400072829" "PGSC0003DMT400008607" "PGSC0003DMT400010170" "PGSC0003DMT400045062"
[216] "PGSC0003DMT400077488" "PGSC0003DMT400020973" "PGSC0003DMT400076995" "PGSC0003DMT400021368" "PGSC0003DMT400012710"
[221] "PGSC0003DMT400070302" "PGSC0003DMT400000599" "PGSC0003DMT400028570" "PGSC0003DMT400014815" "PGSC0003DMT400047329"
[226] "PGSC0003DMT400071761" "PGSC0003DMT400014397" "PGSC0003DMT400046609" "PGSC0003DMT400032692" "PGSC0003DMT400051050"
[231] "PGSC0003DMT400073465" "PGSC0003DMT400010250" "PGSC0003DMT400076758" "PGSC0003DMT400045825" "PGSC0003DMT400000554"
[236] "PGSC0003DMT400005554" "PGSC0003DMT400041065" "PGSC0003DMT400068810" "PGSC0003DMT400041080" "PGSC0003DMT400046742"
[241] "PGSC0003DMT400007485" "PGSC0003DMT400016270" "PGSC0003DMT400052998" "PGSC0003DMT400041918" "PGSC0003DMT400054756"
[246] "PGSC0003DMT400077570" "PGSC0003DMT400013962" "PGSC0003DMT400037442" "PGSC0003DMT400019318" "PGSC0003DMT400081244"
[251] "PGSC0003DMT400013313" "PGSC0003DMT400061480" "PGSC0003DMT400070474" "PGSC0003DMT400070276" "PGSC0003DMT400036775"
[256] "PGSC0003DMT400014680" "PGSC0003DMT400048394" "PGSC0003DMT400061895" "PGSC0003DMT400046854" "PGSC0003DMT400049957"
[261] "PGSC0003DMT400014127" "PGSC0003DMT400001664" "PGSC0003DMT400010514" "PGSC0003DMT400020369" "PGSC0003DMT400051838"
[266] "PGSC0003DMT400000591" "PGSC0003DMT400035722" "PGSC0003DMT400097765" "PGSC0003DMT400075928" "PGSC0003DMT400010165"
[271] "PGSC0003DMT400030712" "PGSC0003DMT400014356" "PGSC0003DMT400079448" "PGSC0003DMT400075925" "PGSC0003DMT400077708"
[276] "PGSC0003DMT400027855" "PGSC0003DMT400040295" "PGSC0003DMT400011804" "PGSC0003DMT400014442" "PGSC0003DMT400038478"
[281] "PGSC0003DMT400071670" "PGSC0003DMT400030582" "PGSC0003DMT400073645" "PGSC0003DMT400043016" "PGSC0003DMT400073121"
[286] "PGSC0003DMT400052364" "PGSC0003DMT400090220" "PGSC0003DMT400082714" "PGSC0003DMT400004447" "PGSC0003DMT400023193"
[291] "PGSC0003DMT400010914" "PGSC0003DMT400028964" "PGSC0003DMT400084781" "PGSC0003DMT400023502" "PGSC0003DMT400045834"
[296] "PGSC0003DMT400021584" "PGSC0003DMT400060659" "PGSC0003DMT400066127" "PGSC0003DMT400026473" "PGSC0003DMT400010380"
[301] "PGSC0003DMT400069966" "PGSC0003DMT400012439" "PGSC0003DMT400069411" "PGSC0003DMT400013587" "PGSC0003DMT400061415"
[306] "PGSC0003DMT400008581" "PGSC0003DMT400016369" "PGSC0003DMT400043757" "PGSC0003DMT400066685" "PGSC0003DMT400057575"
[311] "PGSC0003DMT400015356" "PGSC0003DMT400006661" "PGSC0003DMT400022170" "PGSC0003DMT400073296" "PGSC0003DMT400052448"
[316] "PGSC0003DMT400030574" "PGSC0003DMT400052396" "PGSC0003DMT400011434" "PGSC0003DMT400032968" "PGSC0003DMT400082121"
[321] "PGSC0003DMT400026262" "PGSC0003DMT400021976" "PGSC0003DMT400081212" "PGSC0003DMT400028200" "PGSC0003DMT400080410"
[326] "PGSC0003DMT400010945" "PGSC0003DMT400030609" "PGSC0003DMT400057519" "PGSC0003DMT400070026" "PGSC0003DMT400051812"
[331] "PGSC0003DMT400021080" "PGSC0003DMT400057513" "PGSC0003DMT400012763" "PGSC0003DMT400000614" "PGSC0003DMT400088493"
[336] "PGSC0003DMT400056685" "PGSC0003DMT400011587" "PGSC0003DMT400046891" "PGSC0003DMT400026644" "PGSC0003DMT400009345"
[341] "PGSC0003DMT400026882" "PGSC0003DMT400035720" "PGSC0003DMT400029986" "PGSC0003DMT400079676" "PGSC0003DMT400062418"
[346] "PGSC0003DMT400039400" "PGSC0003DMT400068260" "PGSC0003DMT400027944" "PGSC0003DMT400052059" "PGSC0003DMT400067459"
[351] "PGSC0003DMT400038890" "PGSC0003DMT400040569" "PGSC0003DMT400068835" "PGSC0003DMT400074524" "PGSC0003DMT400049278"
[356] "PGSC0003DMT400011950" "PGSC0003DMT400000825" "PGSC0003DMT400048686" "PGSC0003DMT400036450" "PGSC0003DMT400012520"
[361] "PGSC0003DMT400053796" "PGSC0003DMT400027986" "PGSC0003DMT400081447" "PGSC0003DMT400048535" "PGSC0003DMT400027444"
[366] "PGSC0003DMT400090589" "PGSC0003DMT400088946" "PGSC0003DMT400039204" "PGSC0003DMT400074526" "PGSC0003DMT400055165"
[371] "PGSC0003DMT400006276"
DOWN Light MB
[1] "PGSC0003DMT400060658" "PGSC0003DMT400063329" "PGSC0003DMT400021420" "PGSC0003DMT400060472" "PGSC0003DMT400057195"
[6] "PGSC0003DMT400002870" "PGSC0003DMT400084224" "PGSC0003DMT400065103" "PGSC0003DMT400047240" "PGSC0003DMT400018986"
[11] "PGSC0003DMT400081769" "PGSC0003DMT400067513" "PGSC0003DMT400019618" "PGSC0003DMT400064995" "PGSC0003DMT400056288"
[16] "PGSC0003DMT400015017" "PGSC0003DMT400057521" "PGSC0003DMT400058590" "PGSC0003DMT400039522" "PGSC0003DMT400054673"
[21] "PGSC0003DMT400051078" "PGSC0003DMT400034193" "PGSC0003DMT400069954" "PGSC0003DMT400061736" "PGSC0003DMT400013749"
[26] "PGSC0003DMT400052217" "PGSC0003DMT400015838" "PGSC0003DMT400032497" "PGSC0003DMT400071831" "PGSC0003DMT400034694"
[31] "PGSC0003DMT400052815" "PGSC0003DMT400020200" "PGSC0003DMT400044065" "PGSC0003DMT400031827" "PGSC0003DMT400076609"
[36] "PGSC0003DMT400032878" "PGSC0003DMT400080455" "PGSC0003DMT400029242" "PGSC0003DMT400018063" "PGSC0003DMT400018985"
[41] "PGSC0003DMT400029232" "PGSC0003DMT400008904" "PGSC0003DMT400079464" "PGSC0003DMT400023253" "PGSC0003DMT400044328"
[46] "PGSC0003DMT400050962" "PGSC0003DMT400035060" "PGSC0003DMT400071314" "PGSC0003DMT400046987" "PGSC0003DMT400074656"
[51] "PGSC0003DMT400077577" "PGSC0003DMT400030265" "PGSC0003DMT400014540" "PGSC0003DMT400037336" "PGSC0003DMT400061587"
[56] "PGSC0003DMT400058778" "PGSC0003DMT400040122" "PGSC0003DMT400063677" "PGSC0003DMT400070804" "PGSC0003DMT400024002"
[61] "PGSC0003DMT400003351" "PGSC0003DMT400045466" "PGSC0003DMT400019823" "PGSC0003DMT400073807" "PGSC0003DMT400056710"
[66] "PGSC0003DMT400071318" "PGSC0003DMT400016288" "PGSC0003DMT400022547" "PGSC0003DMT400069255" "PGSC0003DMT400045324"
[71] "PGSC0003DMT400011987" "PGSC0003DMT400055632" "PGSC0003DMT400007215" "PGSC0003DMT400008488" "PGSC0003DMT400072587"
[76] "PGSC0003DMT400060471" "PGSC0003DMT400058021" "PGSC0003DMT400066384" "PGSC0003DMT400002777" "PGSC0003DMT400062683"
[81] "PGSC0003DMT400034958" "PGSC0003DMT400002887" "PGSC0003DMT400000930" "PGSC0003DMT400016081" "PGSC0003DMT400027015"
[86] "PGSC0003DMT400012896" "PGSC0003DMT400010422" "PGSC0003DMT400084297" "PGSC0003DMT400076712" "PGSC0003DMT400048076"
[91] "PGSC0003DMT400036809" "PGSC0003DMT400035590" "PGSC0003DMT400067072" "PGSC0003DMT400055771" "PGSC0003DMT400050243"
[96] "PGSC0003DMT400061165" "PGSC0003DMT400010442" "PGSC0003DMT400081297" "PGSC0003DMT400046977" "PGSC0003DMT400018820"
[101] "PGSC0003DMT400024014" "PGSC0003DMT400038561" "PGSC0003DMT400008177" "PGSC0003DMT400022472" "PGSC0003DMT400018254"
[106] "PGSC0003DMT400060552" "PGSC0003DMT400001044" "PGSC0003DMT400045575" "PGSC0003DMT400007294" "PGSC0003DMT400037920"
[111] "PGSC0003DMT400018456" "PGSC0003DMT400057712" "PGSC0003DMT400023766" "PGSC0003DMT400035505" "PGSC0003DMT400022074"
[116] "PGSC0003DMT400062344" "PGSC0003DMT400040085" "PGSC0003DMT400074671" "PGSC0003DMT400045523" "PGSC0003DMT400018710"
[121] "PGSC0003DMT400005082" "PGSC0003DMT400029588" "PGSC0003DMT400011027" "PGSC0003DMT400078956" "PGSC0003DMT400060963"
[126] "PGSC0003DMT400017572" "PGSC0003DMT400004717" "PGSC0003DMT400019385" "PGSC0003DMT400034885" "PGSC0003DMT400083942"
[131] "PGSC0003DMT400014431" "PGSC0003DMT400028643" "PGSC0003DMT400021509" "PGSC0003DMT400027016" "PGSC0003DMT400063605"
[136] "PGSC0003DMT400048045" "PGSC0003DMT400035001" "PGSC0003DMT400029318" "PGSC0003DMT400007869" "PGSC0003DMT400031242"
[141] "PGSC0003DMT400057378" "PGSC0003DMT400004371" "PGSC0003DMT400070383" "PGSC0003DMT400060962" "PGSC0003DMT400001087"
[146] "PGSC0003DMT400003152" "PGSC0003DMT400032131" "PGSC0003DMT400012041" "PGSC0003DMT400014704" "PGSC0003DMT400064236"
[151] "PGSC0003DMT400047320" "PGSC0003DMT400011363" "PGSC0003DMT400051893" "PGSC0003DMT400086326" "PGSC0003DMT400008510"
[156] "PGSC0003DMT400075311" "PGSC0003DMT400042351" "PGSC0003DMT400036034" "PGSC0003DMT400032340" "PGSC0003DMT400017635"
[161] "PGSC0003DMT400033263" "PGSC0003DMT400021557" "PGSC0003DMT400027703" "PGSC0003DMT400081200" "PGSC0003DMT400079357"
[166] "PGSC0003DMT400051265" "PGSC0003DMT400004684" "PGSC0003DMT400016858" "PGSC0003DMT400038153" "PGSC0003DMT400017668"
[171] "PGSC0003DMT400061058" "PGSC0003DMT400016160" "PGSC0003DMT400008101" "PGSC0003DMT400030830" "PGSC0003DMT400072758"
[176] "PGSC0003DMT400026123" "PGSC0003DMT400069259" "PGSC0003DMT400016201" "PGSC0003DMT400054387" "PGSC0003DMT400047319"
[181] "PGSC0003DMT400055428" "PGSC0003DMT400037564" "PGSC0003DMT400043466" "PGSC0003DMT400022752" "PGSC0003DMT400076470"
[186] "PGSC0003DMT400020554" "PGSC0003DMT400041642" "PGSC0003DMT400078033" "PGSC0003DMT400056446" "PGSC0003DMT400007592"
[191] "PGSC0003DMT400034029" "PGSC0003DMT400031680" "PGSC0003DMT400005532" "PGSC0003DMT400037206" "PGSC0003DMT400025161"
[196] "PGSC0003DMT400023182" "PGSC0003DMT400022099" "PGSC0003DMT400050077" "PGSC0003DMT400080082" "PGSC0003DMT400043193"
[201] "PGSC0003DMT400016157" "PGSC0003DMT400011993" "PGSC0003DMT400008401" "PGSC0003DMT400052012" "PGSC0003DMT400005893"
[206] "PGSC0003DMT400037195" "PGSC0003DMT400022189" "PGSC0003DMT400062083" "PGSC0003DMT400044455" "PGSC0003DMT400046741"
[211] "PGSC0003DMT400002035" "PGSC0003DMT400045471" "PGSC0003DMT400067216" "PGSC0003DMT400070284" "PGSC0003DMT400002876"
[216] "PGSC0003DMT400063937" "PGSC0003DMT400033753" "PGSC0003DMT400059949" "PGSC0003DMT400015913" "PGSC0003DMT400065027"
[221] "PGSC0003DMT400079157" "PGSC0003DMT400038360" "PGSC0003DMT400034628" "PGSC0003DMT400043075" "PGSC0003DMT400001635"
[226] "PGSC0003DMT400074364" "PGSC0003DMT400029468" "PGSC0003DMT400067462" "PGSC0003DMT400022781" "PGSC0003DMT400034766"
[231] "PGSC0003DMT400020595" "PGSC0003DMT400050024" "PGSC0003DMT400039905" "PGSC0003DMT400078206" "PGSC0003DMT400081427"
[236] "PGSC0003DMT400024240" "PGSC0003DMT400075395" "PGSC0003DMT400030222" "PGSC0003DMT400013972" "PGSC0003DMT400054207"
[241] "PGSC0003DMT400052621" "PGSC0003DMT400061482" "PGSC0003DMT400070431" "PGSC0003DMT400062857" "PGSC0003DMT400038293"
[246] "PGSC0003DMT400055030" "PGSC0003DMT400032756" "PGSC0003DMT400091649" "PGSC0003DMT400027150" "PGSC0003DMT400026363"
[251] "PGSC0003DMT400002441" "PGSC0003DMT400005177" "PGSC0003DMT400014469" "PGSC0003DMT400049923" "PGSC0003DMT400001923"
[256] "PGSC0003DMT400035056" "PGSC0003DMT400070462" "PGSC0003DMT400072611" "PGSC0003DMT400007597" "PGSC0003DMT400052636"
[261] "PGSC0003DMT400078521" "PGSC0003DMT400049672" "PGSC0003DMT400094545" "PGSC0003DMT400032045" "PGSC0003DMT400003010"
[266] "PGSC0003DMT400000536" "PGSC0003DMT400013664" "PGSC0003DMT400014637" "PGSC0003DMT400083857" "PGSC0003DMT400029581"
[271] "PGSC0003DMT400090670" "PGSC0003DMT400016545" "PGSC0003DMT400031694" "PGSC0003DMT400072343" "PGSC0003DMT400085061"
[276] "PGSC0003DMT400079194" "PGSC0003DMT400043515" "PGSC0003DMT400003877" "PGSC0003DMT400009294" "PGSC0003DMT400013055"
[281] "PGSC0003DMT400072644" "PGSC0003DMT400009868" "PGSC0003DMT400074333" "PGSC0003DMT400013020" "PGSC0003DMT400058477"
[286] "PGSC0003DMT400030402" "PGSC0003DMT400056645" "PGSC0003DMT400074139" "PGSC0003DMT400011633" "PGSC0003DMT400033420"
[291] "PGSC0003DMT400042036" "PGSC0003DMT400054661" "PGSC0003DMT400078155" "PGSC0003DMT400056447" "PGSC0003DMT400081914"
[296] "PGSC0003DMT400009212" "PGSC0003DMT400054385" "PGSC0003DMT400043557" "PGSC0003DMT400001072" "PGSC0003DMT400057018"
[301] "PGSC0003DMT400047741" "PGSC0003DMT400053243" "PGSC0003DMT400054503" "PGSC0003DMT400057819" "PGSC0003DMT400067274"
[306] "PGSC0003DMT400033356" "PGSC0003DMT400067520" "PGSC0003DMT400039339" "PGSC0003DMT400002019" "PGSC0003DMT400012163"
[311] "PGSC0003DMT400038580" "PGSC0003DMT400042611" "PGSC0003DMT400079233" "PGSC0003DMT400001119" "PGSC0003DMT400070311"
[316] "PGSC0003DMT400078996" "PGSC0003DMT400050550" "PGSC0003DMT400080690" "PGSC0003DMT400054339" "PGSC0003DMT400032877"
[321] "PGSC0003DMT400001464" "PGSC0003DMT400067996" "PGSC0003DMT400081437" "PGSC0003DMT400013096" "PGSC0003DMT400010195"
[326] "PGSC0003DMT400021145" "PGSC0003DMT400043508" "PGSC0003DMT400069379" "PGSC0003DMT400071781" "PGSC0003DMT400042582"
[331] "PGSC0003DMT400028619" "PGSC0003DMT400075550" "PGSC0003DMT400012303" "PGSC0003DMT400023035" "PGSC0003DMT400020635"
[336] "PGSC0003DMT400042610" "PGSC0003DMT400059697" "PGSC0003DMT400072449" "PGSC0003DMT400072269" "PGSC0003DMT400039298"
[341] "PGSC0003DMT400007870" "PGSC0003DMT400001350" "PGSC0003DMT400017807" "PGSC0003DMT400074946" "PGSC0003DMT400010866"
[346] "PGSC0003DMT400035499" "PGSC0003DMT400052418" "PGSC0003DMT400049193" "PGSC0003DMT400046725" "PGSC0003DMT400074156"
[351] "PGSC0003DMT400008703" "PGSC0003DMT400023094" "PGSC0003DMT400027316" "PGSC0003DMT400067824" "PGSC0003DMT400093652"
[356] "PGSC0003DMT400057463" "PGSC0003DMT400081279" "PGSC0003DMT400065951" "PGSC0003DMT400019561" "PGSC0003DMT400076705"
[361] "PGSC0003DMT400076107" "PGSC0003DMT400059113" "PGSC0003DMT400000601" "PGSC0003DMT400051137" "PGSC0003DMT400044688"
[366] "PGSC0003DMT400030189" "PGSC0003DMT400084751" "PGSC0003DMT400037196" "PGSC0003DMT400061436" "PGSC0003DMT400010891"
[371] "PGSC0003DMT400007912" "PGSC0003DMT400056316" "PGSC0003DMT400046818" "PGSC0003DMT400081289" "PGSC0003DMT400095799"
[376] "PGSC0003DMT400073633" "PGSC0003DMT400042651" "PGSC0003DMT400042632" "PGSC0003DMT400042158" "PGSC0003DMT400056481"
[381] "PGSC0003DMT400055257" "PGSC0003DMT400078351" "PGSC0003DMT400022277" "PGSC0003DMT400030631" "PGSC0003DMT400031769"
[386] "PGSC0003DMT400037757" "PGSC0003DMT400061104" "PGSC0003DMT400032959" "PGSC0003DMT400047767" "PGSC0003DMT400024095"
[391] "PGSC0003DMT400059111" "PGSC0003DMT400016906" "PGSC0003DMT400032809" "PGSC0003DMT400051843" "PGSC0003DMT400000899"
[396] "PGSC0003DMT400077929" "PGSC0003DMT400030337" "PGSC0003DMT400007865" "PGSC0003DMT400074776" "PGSC0003DMT400014913"
[401] "PGSC0003DMT400014068" "PGSC0003DMT400015144" "PGSC0003DMT400082789" "PGSC0003DMT400013159" "PGSC0003DMT400011908"
[406] "PGSC0003DMT400067856" "PGSC0003DMT400004425" "PGSC0003DMT400064290" "PGSC0003DMT400003888" "PGSC0003DMT400083253"
[411] "PGSC0003DMT400070774" "PGSC0003DMT400073731" "PGSC0003DMT400059662" "PGSC0003DMT400047135" "PGSC0003DMT400007868"
[416] "PGSC0003DMT400066570" "PGSC0003DMT400049532" "PGSC0003DMT400069269" "PGSC0003DMT400071057" "PGSC0003DMT400024615"
[421] "PGSC0003DMT400016849" "PGSC0003DMT400010890" "PGSC0003DMT400037391" "PGSC0003DMT400064773" "PGSC0003DMT400079651"
[426] "PGSC0003DMT400061957" "PGSC0003DMT400026493" "PGSC0003DMT400067429" "PGSC0003DMT400081312" "PGSC0003DMT400085957"
[431] "PGSC0003DMT400061842" "PGSC0003DMT400005398" "PGSC0003DMT400014383" "PGSC0003DMT400031717" "PGSC0003DMT400013213"
[436] "PGSC0003DMT400056523" "PGSC0003DMT400025786" "PGSC0003DMT400009367" "PGSC0003DMT400081453" "PGSC0003DMT400073770"
[441] "PGSC0003DMT400004418" "PGSC0003DMT400088142" "PGSC0003DMT400072566" "PGSC0003DMT400023788" "PGSC0003DMT400033152"
[446] "PGSC0003DMT400009380" "PGSC0003DMT400052057" "PGSC0003DMT400040634" "PGSC0003DMT400017637" "PGSC0003DMT400030180"
[451] "PGSC0003DMT400018898" "PGSC0003DMT400082052" "PGSC0003DMT400066364" "PGSC0003DMT400002085" "PGSC0003DMT400024622"
[456] "PGSC0003DMT400075606" "PGSC0003DMT400007275" "PGSC0003DMT400062354" "PGSC0003DMT400047601" "PGSC0003DMT400007009"
[461] "PGSC0003DMT400055203" "PGSC0003DMT400049669" "PGSC0003DMT400057675" "PGSC0003DMT400067089" "PGSC0003DMT400004989"
[466] "PGSC0003DMT400011911" "PGSC0003DMT400029098" "PGSC0003DMT400074105" "PGSC0003DMT400017632" "PGSC0003DMT400074355"
[471] "PGSC0003DMT400064314" "PGSC0003DMT400069221" "PGSC0003DMT400029570" "PGSC0003DMT400038207" "PGSC0003DMT400081388"
[476] "PGSC0003DMT400027202" "PGSC0003DMT400018812" "PGSC0003DMT400067997" "PGSC0003DMT400080913" "PGSC0003DMT400063740"
[481] "PGSC0003DMT400072656" "PGSC0003DMT400032926" "PGSC0003DMT400045807" "PGSC0003DMT400008652" "PGSC0003DMT400032636"
[486] "PGSC0003DMT400035192" "PGSC0003DMT400052445" "PGSC0003DMT400035767" "PGSC0003DMT400048706" "PGSC0003DMT400059539"
[491] "PGSC0003DMT400076039" "PGSC0003DMT400042650" "PGSC0003DMT400000991" "PGSC0003DMT400030505" "PGSC0003DMT400085430"
[496] "PGSC0003DMT400065034" "PGSC0003DMT400048814" "PGSC0003DMT400041064" "PGSC0003DMT400058977" "PGSC0003DMT400051375"
[501] "PGSC0003DMT400078316" "PGSC0003DMT400042970" "PGSC0003DMT400067358" "PGSC0003DMT400030176" "PGSC0003DMT400010276"
[506] "PGSC0003DMT400048241" "PGSC0003DMT400057844" "PGSC0003DMT400071571" "PGSC0003DMT400048955" "PGSC0003DMT400026837"
[511] "PGSC0003DMT400073051" "PGSC0003DMT400042062" "PGSC0003DMT400038662" "PGSC0003DMT400005536" "PGSC0003DMT400013092"
[516] "PGSC0003DMT400067987" "PGSC0003DMT400005637" "PGSC0003DMT400016188" "PGSC0003DMT400039412" "PGSC0003DMT400096426"
[521] "PGSC0003DMT400064477" "PGSC0003DMT400018279" "PGSC0003DMT400070906" "PGSC0003DMT400008635" "PGSC0003DMT400084314"
[526] "PGSC0003DMT400058749" "PGSC0003DMT400034541" "PGSC0003DMT400049214" "PGSC0003DMT400012095" "PGSC0003DMT400029433"
[531] "PGSC0003DMT400052606" "PGSC0003DMT400039340" "PGSC0003DMT400072037" "PGSC0003DMT400072274" "PGSC0003DMT400021123"
[536] "PGSC0003DMT400024887" "PGSC0003DMT400056253" "PGSC0003DMT400027198" "PGSC0003DMT400056565" "PGSC0003DMT400067480"
[541] "PGSC0003DMT400012338" "PGSC0003DMT400068335" "PGSC0003DMT400053613" "PGSC0003DMT400032087" "PGSC0003DMT400077419"
[546] "PGSC0003DMT400060524" "PGSC0003DMT400065024" "PGSC0003DMT400065407" "PGSC0003DMT400074491" "PGSC0003DMT400019000"
[551] "PGSC0003DMT400057164" "PGSC0003DMT400075392" "PGSC0003DMT400063222" "PGSC0003DMT400057334" "PGSC0003DMT400006458"
[556] "PGSC0003DMT400028161" "PGSC0003DMT400087883" "PGSC0003DMT400054212" "PGSC0003DMT400000553" "PGSC0003DMT400065524"
[561] "PGSC0003DMT400087264" "PGSC0003DMT400009751" "PGSC0003DMT400009839" "PGSC0003DMT400077927" "PGSC0003DMT400097227"
[566] "PGSC0003DMT400011286" "PGSC0003DMT400063107" "PGSC0003DMT400044531" "PGSC0003DMT400078522" "PGSC0003DMT400073836"
[571] "PGSC0003DMT400035609" "PGSC0003DMT400095313" "PGSC0003DMT400072796" "PGSC0003DMT400051238" "PGSC0003DMT400044383"
[576] "PGSC0003DMT400053703" "PGSC0003DMT400017691" "PGSC0003DMT400002498" "PGSC0003DMT400023308" "PGSC0003DMT400070846"
[581] "PGSC0003DMT400077933" "PGSC0003DMT400003516" "PGSC0003DMT400021519" "PGSC0003DMT400022352" "PGSC0003DMT400020558"
[586] "PGSC0003DMT400057680" "PGSC0003DMT400060243" "PGSC0003DMT400047494" "PGSC0003DMT400020483" "PGSC0003DMT400027065"
[591] "PGSC0003DMT400021258" "PGSC0003DMT400060246" "PGSC0003DMT400054386" "PGSC0003DMT400012979" "PGSC0003DMT400010892"
[596] "PGSC0003DMT400033036" "PGSC0003DMT400064531" "PGSC0003DMT400011892" "PGSC0003DMT400008555" "PGSC0003DMT400074265"
[601] "PGSC0003DMT400028081" "PGSC0003DMT400019061" "PGSC0003DMT400094578" "PGSC0003DMT400045236" "PGSC0003DMT400012314"
[606] "PGSC0003DMT400053846" "PGSC0003DMT400006222" "PGSC0003DMT400019213" "PGSC0003DMT400092081" "PGSC0003DMT400004306"
[611] "PGSC0003DMT400081785" "PGSC0003DMT400006456" "PGSC0003DMT400079894" "PGSC0003DMT400008567" "PGSC0003DMT400058777"
[616] "PGSC0003DMT400053522" "PGSC0003DMT400066027" "PGSC0003DMT400056637" "PGSC0003DMT400015535" "PGSC0003DMT400044281"
[621] "PGSC0003DMT400054983" "PGSC0003DMT400093994" "PGSC0003DMT400054348" "PGSC0003DMT400037283" "PGSC0003DMT400014784"
[626] "PGSC0003DMT400050233" "PGSC0003DMT400070839" "PGSC0003DMT400001354" "PGSC0003DMT400038146" "PGSC0003DMT400044491"
[631] "PGSC0003DMT400070844" "PGSC0003DMT400074579" "PGSC0003DMT400017114" "PGSC0003DMT400080239" "PGSC0003DMT400033777"
[636] "PGSC0003DMT400062883" "PGSC0003DMT400029197" "PGSC0003DMT400030637" "PGSC0003DMT400029154" "PGSC0003DMT400045206"
[641] "PGSC0003DMT400055453" "PGSC0003DMT400069542" "PGSC0003DMT400042804" "PGSC0003DMT400013073" "PGSC0003DMT400091786"
[646] "PGSC0003DMT400009379" "PGSC0003DMT400065322" "PGSC0003DMT400051906" "PGSC0003DMT400058561" "PGSC0003DMT400076282"
[651] "PGSC0003DMT400051510" "PGSC0003DMT400020979" "PGSC0003DMT400055049" "PGSC0003DMT400005354" "PGSC0003DMT400070964"
[656] "PGSC0003DMT400058335" "PGSC0003DMT400065438" "PGSC0003DMT400070842" "PGSC0003DMT400024195" "PGSC0003DMT400063408"
[661] "PGSC0003DMT400046695" "PGSC0003DMT400009282" "PGSC0003DMT400051095" "PGSC0003DMT400070695" "PGSC0003DMT400015703"
[666] "PGSC0003DMT400086427" "PGSC0003DMT400051816" "PGSC0003DMT400007883" "PGSC0003DMT400016891" "PGSC0003DMT400010018"
[671] "PGSC0003DMT400015179" "PGSC0003DMT400027068" "PGSC0003DMT400023105" "PGSC0003DMT400040125" "PGSC0003DMT400072085"
[676] "PGSC0003DMT400002570" "PGSC0003DMT400050307" "PGSC0003DMT400070667" "PGSC0003DMT400042334" "PGSC0003DMT400018589"
[681] "PGSC0003DMT400031265" "PGSC0003DMT400077443" "PGSC0003DMT400039544" "PGSC0003DMT400086433" "PGSC0003DMT400014962"
[686] "PGSC0003DMT400058347" "PGSC0003DMT400068512" "PGSC0003DMT400004357" "PGSC0003DMT400067486" "PGSC0003DMT400051061"
[691] "PGSC0003DMT400011446" "PGSC0003DMT400063718" "PGSC0003DMT400017820" "PGSC0003DMT400079450" "PGSC0003DMT400080221"
[696] "PGSC0003DMT400019712" "PGSC0003DMT400063375" "PGSC0003DMT400062155" "PGSC0003DMT400095718" "PGSC0003DMT400048774"
[701] "PGSC0003DMT400039661" "PGSC0003DMT400083263" "PGSC0003DMT400059400" "PGSC0003DMT400088927" "PGSC0003DMT400065300"
[706] "PGSC0003DMT400079665" "PGSC0003DMT400072092" "PGSC0003DMT400026399"
DOWN Wound Bj
[1] "PGSC0003DMT400063543" "PGSC0003DMT400018959" "PGSC0003DMT400056629" "PGSC0003DMT400085311" "PGSC0003DMT400027828"
[6] "PGSC0003DMT400055162" "PGSC0003DMT400007728" "PGSC0003DMT400011851" "PGSC0003DMT400009462" "PGSC0003DMT400062510"
[11] "PGSC0003DMT400072344" "PGSC0003DMT400051416" "PGSC0003DMT400078459" "PGSC0003DMT400008199" "PGSC0003DMT400000266"
[16] "PGSC0003DMT400037359" "PGSC0003DMT400052108" "PGSC0003DMT400058261" "PGSC0003DMT400064695" "PGSC0003DMT400017840"
[21] "PGSC0003DMT400037868" "PGSC0003DMT400004010" "PGSC0003DMT400017825" "PGSC0003DMT400014619" "PGSC0003DMT400052608"
[26] "PGSC0003DMT400045321" "PGSC0003DMT400001997" "PGSC0003DMT400032971" "PGSC0003DMT400052201" "PGSC0003DMT400009551"
[31] "PGSC0003DMT400047536" "PGSC0003DMT400055391" "PGSC0003DMT400047537" "PGSC0003DMT400023794" "PGSC0003DMT400004142"
[36] "PGSC0003DMT400004360" "PGSC0003DMT400078654" "PGSC0003DMT400052190" "PGSC0003DMT400021426" "PGSC0003DMT400007511"
[41] "PGSC0003DMT400090475" "PGSC0003DMT400026093" "PGSC0003DMT400027999" "PGSC0003DMT400067337" "PGSC0003DMT400054943"
[46] "PGSC0003DMT400060978" "PGSC0003DMT400027123" "PGSC0003DMT400001574" "PGSC0003DMT400049657" "PGSC0003DMT400015362"
[51] "PGSC0003DMT400026987" "PGSC0003DMT400073540" "PGSC0003DMT400034053" "PGSC0003DMT400006166" "PGSC0003DMT400069547"
[56] "PGSC0003DMT400052642" "PGSC0003DMT400022072" "PGSC0003DMT400003844" "PGSC0003DMT400069452" "PGSC0003DMT400091458"
[61] "PGSC0003DMT400001332" "PGSC0003DMT400028718" "PGSC0003DMT400075652" "PGSC0003DMT400045161" "PGSC0003DMT400042209"
[66] "PGSC0003DMT400018343" "PGSC0003DMT400066536" "PGSC0003DMT400014742" "PGSC0003DMT400055426" "PGSC0003DMT400027994"
[71] "PGSC0003DMT400023336" "PGSC0003DMT400012249" "PGSC0003DMT400016348" "PGSC0003DMT400073482" "PGSC0003DMT400078364"
[76] "PGSC0003DMT400031926" "PGSC0003DMT400047305" "PGSC0003DMT400044535" "PGSC0003DMT400069250" "PGSC0003DMT400051401"
[81] "PGSC0003DMT400078007" "PGSC0003DMT400002883" "PGSC0003DMT400090967" "PGSC0003DMT400046652" "PGSC0003DMT400007468"
[86] "PGSC0003DMT400025724" "PGSC0003DMT400026968" "PGSC0003DMT400008346" "PGSC0003DMT400034706" "PGSC0003DMT400046711"
[91] "PGSC0003DMT400026355" "PGSC0003DMT400021653" "PGSC0003DMT400044605" "PGSC0003DMT400036857" "PGSC0003DMT400076456"
[96] "PGSC0003DMT400000875" "PGSC0003DMT400066838" "PGSC0003DMT400026858" "PGSC0003DMT400000466" "PGSC0003DMT400078816"
[101] "PGSC0003DMT400043293" "PGSC0003DMT400044046" "PGSC0003DMT400015373" "PGSC0003DMT400018367" "PGSC0003DMT400022039"
[106] "PGSC0003DMT400068177" "PGSC0003DMT400076572" "PGSC0003DMT400063717" "PGSC0003DMT400069733" "PGSC0003DMT400047265"
[111] "PGSC0003DMT400032507" "PGSC0003DMT400064388" "PGSC0003DMT400049288" "PGSC0003DMT400072332" "PGSC0003DMT400075172"
[116] "PGSC0003DMT400024265" "PGSC0003DMT400028000" "PGSC0003DMT400009115" "PGSC0003DMT400046777" "PGSC0003DMT400066535"
[121] "PGSC0003DMT400083203" "PGSC0003DMT400054215" "PGSC0003DMT400042425" "PGSC0003DMT400010965" "PGSC0003DMT400059019"
[126] "PGSC0003DMT400069666" "PGSC0003DMT400025737" "PGSC0003DMT400008686" "PGSC0003DMT400068535" "PGSC0003DMT400096032"
[131] "PGSC0003DMT400035751" "PGSC0003DMT400025721" "PGSC0003DMT400006173" "PGSC0003DMT400008312" "PGSC0003DMT400021314"
[136] "PGSC0003DMT400047339" "PGSC0003DMT400036354" "PGSC0003DMT400006861" "PGSC0003DMT400055121" "PGSC0003DMT400002375"
[141] "PGSC0003DMT400007737" "PGSC0003DMT400002162" "PGSC0003DMT400019169" "PGSC0003DMT400055138" "PGSC0003DMT400034519"
[146] "PGSC0003DMT400035507" "PGSC0003DMT400055549" "PGSC0003DMT400062149" "PGSC0003DMT400025976" "PGSC0003DMT400006743"
[151] "PGSC0003DMT400000210" "PGSC0003DMT400058374" "PGSC0003DMT400021349" "PGSC0003DMT400077388" "PGSC0003DMT400065656"
[156] "PGSC0003DMT400068637" "PGSC0003DMT400059824" "PGSC0003DMT400062301" "PGSC0003DMT400085102" "PGSC0003DMT400011707"
[161] "PGSC0003DMT400046249" "PGSC0003DMT400080060" "PGSC0003DMT400041380" "PGSC0003DMT400040143" "PGSC0003DMT400017477"
[166] "PGSC0003DMT400047469" "PGSC0003DMT400066949" "PGSC0003DMT400069640" "PGSC0003DMT400040144" "PGSC0003DMT400002219"
[171] "PGSC0003DMT400043006" "PGSC0003DMT400071034" "PGSC0003DMT400006042" "PGSC0003DMT400034275" "PGSC0003DMT400075656"
[176] "PGSC0003DMT400050787" "PGSC0003DMT400070722" "PGSC0003DMT400020984" "PGSC0003DMT400021312" "PGSC0003DMT400027852"
[181] "PGSC0003DMT400052191" "PGSC0003DMT400045754" "PGSC0003DMT400066337" "PGSC0003DMT400078308" "PGSC0003DMT400030572"
[186] "PGSC0003DMT400053705" "PGSC0003DMT400021311" "PGSC0003DMT400000326" "PGSC0003DMT400009510" "PGSC0003DMT400007760"
[191] "PGSC0003DMT400017476" "PGSC0003DMT400066236" "PGSC0003DMT400049557" "PGSC0003DMT400056077" "PGSC0003DMT400071348"
[196] "PGSC0003DMT400073662" "PGSC0003DMT400006126" "PGSC0003DMT400022017" "PGSC0003DMT400083296" "PGSC0003DMT400001233"
[201] "PGSC0003DMT400084765" "PGSC0003DMT400054947" "PGSC0003DMT400053940" "PGSC0003DMT400082754" "PGSC0003DMT400026269"
[206] "PGSC0003DMT400004021" "PGSC0003DMT400055381" "PGSC0003DMT400000360" "PGSC0003DMT400000636" "PGSC0003DMT400007560"
[211] "PGSC0003DMT400079415" "PGSC0003DMT400010110" "PGSC0003DMT400034873" "PGSC0003DMT400029139" "PGSC0003DMT400000349"
[216] "PGSC0003DMT400055683" "PGSC0003DMT400058169" "PGSC0003DMT400006804" "PGSC0003DMT400018809" "PGSC0003DMT400033928"
[221] "PGSC0003DMT400087773" "PGSC0003DMT400007933" "PGSC0003DMT400075651" "PGSC0003DMT400083090" "PGSC0003DMT400026594"
[226] "PGSC0003DMT400015480" "PGSC0003DMT400075260" "PGSC0003DMT400005706" "PGSC0003DMT400011542" "PGSC0003DMT400091327"
[231] "PGSC0003DMT400044486" "PGSC0003DMT400072459" "PGSC0003DMT400045965" "PGSC0003DMT400066753" "PGSC0003DMT400059173"
[236] "PGSC0003DMT400019046" "PGSC0003DMT400043275" "PGSC0003DMT400071567" "PGSC0003DMT400055358" "PGSC0003DMT400075055"
[241] "PGSC0003DMT400014777" "PGSC0003DMT400000706" "PGSC0003DMT400034520" "PGSC0003DMT400059469" "PGSC0003DMT400067283"
[246] "PGSC0003DMT400009414" "PGSC0003DMT400039040" "PGSC0003DMT400013859" "PGSC0003DMT400088227" "PGSC0003DMT400054687"
[251] "PGSC0003DMT400067526" "PGSC0003DMT400033991" "PGSC0003DMT400033732" "PGSC0003DMT400044728" "PGSC0003DMT400004383"
[256] "PGSC0003DMT400009059" "PGSC0003DMT400037233" "PGSC0003DMT400065051" "PGSC0003DMT400090178" "PGSC0003DMT400086027"
[261] "PGSC0003DMT400095652" "PGSC0003DMT400072458" "PGSC0003DMT400020191" "PGSC0003DMT400077453" "PGSC0003DMT400009136"
[266] "PGSC0003DMT400076960" "PGSC0003DMT400036837" "PGSC0003DMT400069617" "PGSC0003DMT400044579" "PGSC0003DMT400072661"
[271] "PGSC0003DMT400058042" "PGSC0003DMT400049395" "PGSC0003DMT400053289" "PGSC0003DMT400061680" "PGSC0003DMT400023790"
[276] "PGSC0003DMT400042531" "PGSC0003DMT400080372" "PGSC0003DMT400022600" "PGSC0003DMT400035273" "PGSC0003DMT400095218"
[281] "PGSC0003DMT400010593" "PGSC0003DMT400060514" "PGSC0003DMT400002661" "PGSC0003DMT400034336" "PGSC0003DMT400050538"
[286] "PGSC0003DMT400037118" "PGSC0003DMT400043836"
DOWN Wound MB
[1] "PGSC0003DMT400049165" "PGSC0003DMT400076178" "PGSC0003DMT400009175" "PGSC0003DMT400063351" "PGSC0003DMT400000154"
[6] "PGSC0003DMT400055790" "PGSC0003DMT400061642" "PGSC0003DMT400076270" "PGSC0003DMT400084727" "PGSC0003DMT400071807"
[11] "PGSC0003DMT400024175" "PGSC0003DMT400003651" "PGSC0003DMT400008351" "PGSC0003DMT400058627" "PGSC0003DMT400058739"
[16] "PGSC0003DMT400038023" "PGSC0003DMT400059855" "PGSC0003DMT400033818" "PGSC0003DMT400017538" "PGSC0003DMT400079988"
[21] "PGSC0003DMT400009129" "PGSC0003DMT400026192" "PGSC0003DMT400037664" "PGSC0003DMT400042594" "PGSC0003DMT400013037"
[26] "PGSC0003DMT400024178" "PGSC0003DMT400051979" "PGSC0003DMT400039980" "PGSC0003DMT400083733" "PGSC0003DMT400073684"
[31] "PGSC0003DMT400068387" "PGSC0003DMT400066817" "PGSC0003DMT400068057" "PGSC0003DMT400046925" "PGSC0003DMT400000320"
[36] "PGSC0003DMT400058231" "PGSC0003DMT400063214" "PGSC0003DMT400076179" "PGSC0003DMT400000295" "PGSC0003DMT400080499"
[41] "PGSC0003DMT400079706" "PGSC0003DMT400062598" "PGSC0003DMT400050527" "PGSC0003DMT400007898" "PGSC0003DMT400041812"
[46] "PGSC0003DMT400037007" "PGSC0003DMT400055830" "PGSC0003DMT400030945" "PGSC0003DMT400063103" "PGSC0003DMT400033708"
[51] "PGSC0003DMT400078968" "PGSC0003DMT400035884" "PGSC0003DMT400030193" "PGSC0003DMT400020600" "PGSC0003DMT400066533"
[56] "PGSC0003DMT400013894" "PGSC0003DMT400062906" "PGSC0003DMT400048315" "PGSC0003DMT400032386" "PGSC0003DMT400009732"
[61] "PGSC0003DMT400030871" "PGSC0003DMT400075091" "PGSC0003DMT400016585" "PGSC0003DMT400005889" "PGSC0003DMT400062562"
[66] "PGSC0003DMT400058557" "PGSC0003DMT400047573" "PGSC0003DMT400074985" "PGSC0003DMT400021173" "PGSC0003DMT400042742"
[71] "PGSC0003DMT400001659" "PGSC0003DMT400064972" "PGSC0003DMT400070176" "PGSC0003DMT400073803" "PGSC0003DMT400033379"
[76] "PGSC0003DMT400015598" "PGSC0003DMT400042825" "PGSC0003DMT400030430" "PGSC0003DMT400042074" "PGSC0003DMT400083884"
[81] "PGSC0003DMT400074744" "PGSC0003DMT400025116" "PGSC0003DMT400035154" "PGSC0003DMT400044654" "PGSC0003DMT400044530"
[86] "PGSC0003DMT400019550" "PGSC0003DMT400040670" "PGSC0003DMT400074774" "PGSC0003DMT400040979" "PGSC0003DMT400035859"
[91] "PGSC0003DMT400054602" "PGSC0003DMT400097105" "PGSC0003DMT400059466" "PGSC0003DMT400038025" "PGSC0003DMT400046637"
[96] "PGSC0003DMT400027896" "PGSC0003DMT400047567" "PGSC0003DMT400050750" "PGSC0003DMT400072202" "PGSC0003DMT400021053"
[101] "PGSC0003DMT400009445" "PGSC0003DMT400029126" "PGSC0003DMT400019012" "PGSC0003DMT400030976" "PGSC0003DMT400077989"
[106] "PGSC0003DMT400080930" "PGSC0003DMT400039835" "PGSC0003DMT400047325" "PGSC0003DMT400020360" "PGSC0003DMT400074098"
[111] "PGSC0003DMT400059467" "PGSC0003DMT400078151" "PGSC0003DMT400010683" "PGSC0003DMT400028650" "PGSC0003DMT400076637"
[116] "PGSC0003DMT400076063" "PGSC0003DMT400082043" "PGSC0003DMT400037864" "PGSC0003DMT400044512" "PGSC0003DMT400057822"
[121] "PGSC0003DMT400015633" "PGSC0003DMT400067234" "PGSC0003DMT400047660" "PGSC0003DMT400043117" "PGSC0003DMT400088447"
[126] "PGSC0003DMT400078864" "PGSC0003DMT400053284" "PGSC0003DMT400067296" "PGSC0003DMT400008016" "PGSC0003DMT400010175"
[131] "PGSC0003DMT400033915" "PGSC0003DMT400014243" "PGSC0003DMT400059465" "PGSC0003DMT400081758" "PGSC0003DMT400044079"
[136] "PGSC0003DMT400002567" "PGSC0003DMT400053731" "PGSC0003DMT400039833" "PGSC0003DMT400004660" "PGSC0003DMT400021572"
[141] "PGSC0003DMT400029280" "PGSC0003DMT400057793" "PGSC0003DMT400014252" "PGSC0003DMT400030248" "PGSC0003DMT400074746"
[146] "PGSC0003DMT400016296" "PGSC0003DMT400072024" "PGSC0003DMT400048853" "PGSC0003DMT400080195" "PGSC0003DMT400048017"
[151] "PGSC0003DMT400045820" "PGSC0003DMT400013742" "PGSC0003DMT400000780" "PGSC0003DMT400015164" "PGSC0003DMT400024138"
[156] "PGSC0003DMT400050673" "PGSC0003DMT400048623" "PGSC0003DMT400030953" "PGSC0003DMT400046052" "PGSC0003DMT400038258"
[161] "PGSC0003DMT400037949" "PGSC0003DMT400060751" "PGSC0003DMT400024086" "PGSC0003DMT400060093" "PGSC0003DMT400064487"
[166] "PGSC0003DMT400002569" "PGSC0003DMT400037456" "PGSC0003DMT400008440" "PGSC0003DMT400067920" "PGSC0003DMT400049910"
[171] "PGSC0003DMT400009840" "PGSC0003DMT400074734" "PGSC0003DMT400001183" "PGSC0003DMT400018841" "PGSC0003DMT400009794"
[176] "PGSC0003DMT400035446" "PGSC0003DMT400090961" "PGSC0003DMT400074403" "PGSC0003DMT400011166" "PGSC0003DMT400053122"
[181] "PGSC0003DMT400026945" "PGSC0003DMT400013355" "PGSC0003DMT400069145" "PGSC0003DMT400030404" "PGSC0003DMT400063787"
[186] "PGSC0003DMT400027148" "PGSC0003DMT400014199" "PGSC0003DMT400083148" "PGSC0003DMT400059205" "PGSC0003DMT400005766"
[191] "PGSC0003DMT400062505" "PGSC0003DMT400066847" "PGSC0003DMT400096496" "PGSC0003DMT400049305" "PGSC0003DMT400048470"
[196] "PGSC0003DMT400093953" "PGSC0003DMT400021571" "PGSC0003DMT400017547" "PGSC0003DMT400090976" "PGSC0003DMT400002919"
[201] "PGSC0003DMT400009439" "PGSC0003DMT400066747" "PGSC0003DMT400067780" "PGSC0003DMT400038232" "PGSC0003DMT400093322"
[206] "PGSC0003DMT400024259" "PGSC0003DMT400061902" "PGSC0003DMT400047553" "PGSC0003DMT400063088" "PGSC0003DMT400072719"
[211] "PGSC0003DMT400061174" "PGSC0003DMT400062056" "PGSC0003DMT400022523" "PGSC0003DMT400088949" "PGSC0003DMT400036636"
[216] "PGSC0003DMT400018717" "PGSC0003DMT400004148" "PGSC0003DMT400044175" "PGSC0003DMT400052229" "PGSC0003DMT400043450"
[221] "PGSC0003DMT400060970" "PGSC0003DMT400050671" "PGSC0003DMT400022001" "PGSC0003DMT400014256" "PGSC0003DMT400034490"
[226] "PGSC0003DMT400040598" "PGSC0003DMT400069501" "PGSC0003DMT400069721" "PGSC0003DMT400095159" "PGSC0003DMT400088610"
[231] "PGSC0003DMT400004088" "PGSC0003DMT400068616" "PGSC0003DMT400085411" "PGSC0003DMT400036640" "PGSC0003DMT400020349"
[236] "PGSC0003DMT400037682" "PGSC0003DMT400067458"

## Sheet: S6. UP-genes
Table S6. Up-regulated genes in potato tubers subjected to wounding or light exosure.
Up-regulated genes were defined as genes induced more than 4-fold by treatment, and having a Padj-value <0.05
Data correspond to classes in Venn analysis
UP Light Bj, and Light MB
[1] "PGSC0003DMT400034902" "PGSC0003DMT400092927" "PGSC0003DMT400019031" "PGSC0003DMT400069189" "PGSC0003DMT400029316"
[6] "PGSC0003DMT400021326" "PGSC0003DMT400064343" "PGSC0003DMT400010985" "PGSC0003DMT400014362" "PGSC0003DMT400060868"
[11] "PGSC0003DMT400078666" "PGSC0003DMT400013294" "PGSC0003DMT400028546" "PGSC0003DMT400015644" "PGSC0003DMT400021390"
[16] "PGSC0003DMT400034899" "PGSC0003DMT400079649" "PGSC0003DMT400030107" "PGSC0003DMT400031351" "PGSC0003DMT400072153"
[21] "PGSC0003DMT400034911" "PGSC0003DMT400052463" "PGSC0003DMT400052064" "PGSC0003DMT400002866" "PGSC0003DMT400054480"
[26] "PGSC0003DMT400028272" "PGSC0003DMT400073562" "PGSC0003DMT400010172" "PGSC0003DMT400036942" "PGSC0003DMT400057654"
[31] "PGSC0003DMT400063764" "PGSC0003DMT400020192" "PGSC0003DMT400066980" "PGSC0003DMT400039222" "PGSC0003DMT400007910"
[36] "PGSC0003DMT400050346" "PGSC0003DMT400044163" "PGSC0003DMT400042406" "PGSC0003DMT400071115" "PGSC0003DMT400001077"
[41] "PGSC0003DMT400048896" "PGSC0003DMT400006703" "PGSC0003DMT400065063" "PGSC0003DMT400069760" "PGSC0003DMT400049159"
[46] "PGSC0003DMT400058772" "PGSC0003DMT400037619" "PGSC0003DMT400008586" "PGSC0003DMT400095387" "PGSC0003DMT400009287"
[51] "PGSC0003DMT400022875" "PGSC0003DMT400020822" "PGSC0003DMT400063056" "PGSC0003DMT400033471" "PGSC0003DMT400016249"
[56] "PGSC0003DMT400064160" "PGSC0003DMT400011133" "PGSC0003DMT400001722" "PGSC0003DMT400026276" "PGSC0003DMT400054724"
[61] "PGSC0003DMT400065148" "PGSC0003DMT400000589" "PGSC0003DMT400011871" "PGSC0003DMT400007237" "PGSC0003DMT400015484"
[66] "PGSC0003DMT400022131" "PGSC0003DMT400026409" "PGSC0003DMT400041594" "PGSC0003DMT400026288" "PGSC0003DMT400003274"
[71] "PGSC0003DMT400024848" "PGSC0003DMT400037756" "PGSC0003DMT400000866" "PGSC0003DMT400011562" "PGSC0003DMT400034896"
[76] "PGSC0003DMT400018109" "PGSC0003DMT400041157" "PGSC0003DMT400079823" "PGSC0003DMT400015016" "PGSC0003DMT400061227"
[81] "PGSC0003DMT400026272" "PGSC0003DMT400067194" "PGSC0003DMT400031567" "PGSC0003DMT400063328" "PGSC0003DMT400000025"
[86] "PGSC0003DMT400018766" "PGSC0003DMT400048435" "PGSC0003DMT400034897" "PGSC0003DMT400030533" "PGSC0003DMT400011851"
[91] "PGSC0003DMT400083065" "PGSC0003DMT400092049" "PGSC0003DMT400018765" "PGSC0003DMT400041818" "PGSC0003DMT400063324"
[96] "PGSC0003DMT400016512" "PGSC0003DMT400033656" "PGSC0003DMT400073561" "PGSC0003DMT400037740" "PGSC0003DMT400025590"
[101] "PGSC0003DMT400035007" "PGSC0003DMT400026265" "PGSC0003DMT400072359" "PGSC0003DMT400054836" "PGSC0003DMT400010028"
[106] "PGSC0003DMT400060470" "PGSC0003DMT400081909" "PGSC0003DMT400092522" "PGSC0003DMT400052738" "PGSC0003DMT400027006"
[111] "PGSC0003DMT400024793" "PGSC0003DMT400078042" "PGSC0003DMT400055002" "PGSC0003DMT400026355" "PGSC0003DMT400047187"
[116] "PGSC0003DMT400063076" "PGSC0003DMT400010632" "PGSC0003DMT400022072" "PGSC0003DMT400035154" "PGSC0003DMT400044114"
[121] "PGSC0003DMT400000985" "PGSC0003DMT400023608" "PGSC0003DMT400026850" "PGSC0003DMT400054066" "PGSC0003DMT400009679"
[126] "PGSC0003DMT400017888" "PGSC0003DMT400013206" "PGSC0003DMT400060115" "PGSC0003DMT400045928" "PGSC0003DMT400060873"
[131] "PGSC0003DMT400041686" "PGSC0003DMT400046830" "PGSC0003DMT400077180" "PGSC0003DMT400033560" "PGSC0003DMT400014451"
[136] "PGSC0003DMT400041084" "PGSC0003DMT400033655" "PGSC0003DMT400031974" "PGSC0003DMT400055549" "PGSC0003DMT400029379"
[141] "PGSC0003DMT400062584" "PGSC0003DMT400000024" "PGSC0003DMT400060193" "PGSC0003DMT400005383" "PGSC0003DMT400034898"
[146] "PGSC0003DMT400058546" "PGSC0003DMT400041789" "PGSC0003DMT400044551" "PGSC0003DMT400027602" "PGSC0003DMT400088720"
[151] "PGSC0003DMT400006132" "PGSC0003DMT400047280" "PGSC0003DMT400044442" "PGSC0003DMT400019588" "PGSC0003DMT400026285"
[156] "PGSC0003DMT400076213" "PGSC0003DMT400064337" "PGSC0003DMT400097185" "PGSC0003DMT400037357" "PGSC0003DMT400062322"
[161] "PGSC0003DMT400057332" "PGSC0003DMT400062962" "PGSC0003DMT400052777" "PGSC0003DMT400045248" "PGSC0003DMT400026289"
[166] "PGSC0003DMT400037144" "PGSC0003DMT400072963" "PGSC0003DMT400008997" "PGSC0003DMT400029528" "PGSC0003DMT400072524"
[171] "PGSC0003DMT400036722" "PGSC0003DMT400024018" "PGSC0003DMT400048522" "PGSC0003DMT400083947" "PGSC0003DMT400024676"
[176] "PGSC0003DMT400039541" "PGSC0003DMT400078972" "PGSC0003DMT400089434" "PGSC0003DMT400046669" "PGSC0003DMT400090999"
[181] "PGSC0003DMT400073031" "PGSC0003DMT400046950" "PGSC0003DMT400046228" "PGSC0003DMT400052247" "PGSC0003DMT400064881"
[186] "PGSC0003DMT400071707" "PGSC0003DMT400037651" "PGSC0003DMT400071608" "PGSC0003DMT400028269" "PGSC0003DMT400026364"
[191] "PGSC0003DMT400041366" "PGSC0003DMT400081474" "PGSC0003DMT400071712" "PGSC0003DMT400011522" "PGSC0003DMT400023304"
[196] "PGSC0003DMT400081787" "PGSC0003DMT400024601" "PGSC0003DMT400071157" "PGSC0003DMT400086118" "PGSC0003DMT400005990"
[201] "PGSC0003DMT400011563" "PGSC0003DMT400048484" "PGSC0003DMT400045253" "PGSC0003DMT400055809" "PGSC0003DMT400060806"
[206] "PGSC0003DMT400033879" "PGSC0003DMT400046219" "PGSC0003DMT400043054" "PGSC0003DMT400025724" "PGSC0003DMT400072196"
[211] "PGSC0003DMT400077393" "PGSC0003DMT400039929" "PGSC0003DMT400026705" "PGSC0003DMT400044052" "PGSC0003DMT400005960"
[216] "PGSC0003DMT400006173" "PGSC0003DMT400064763" "PGSC0003DMT400065209" "PGSC0003DMT400061821" "PGSC0003DMT400064413"
[221] "PGSC0003DMT400059525" "PGSC0003DMT400055529" "PGSC0003DMT400083135" "PGSC0003DMT400024747" "PGSC0003DMT400023953"
[226] "PGSC0003DMT400050118" "PGSC0003DMT400026280" "PGSC0003DMT400020030" "PGSC0003DMT400011103" "PGSC0003DMT400024565"
[231] "PGSC0003DMT400079638" "PGSC0003DMT400030288" "PGSC0003DMT400071606" "PGSC0003DMT400030256" "PGSC0003DMT400019607"
[236] "PGSC0003DMT400087142" "PGSC0003DMT400088949" "PGSC0003DMT400081896" "PGSC0003DMT400046706" "PGSC0003DMT400022655"
[241] "PGSC0003DMT400037755" "PGSC0003DMT400023336" "PGSC0003DMT400018729" "PGSC0003DMT400011407" "PGSC0003DMT400031366"
[246] "PGSC0003DMT400096294" "PGSC0003DMT400022656" "PGSC0003DMT400075714" "PGSC0003DMT400031428" "PGSC0003DMT400072606"
[251] "PGSC0003DMT400065702" "PGSC0003DMT400071686" "PGSC0003DMT400012181" "PGSC0003DMT400026257" "PGSC0003DMT400013969"
[256] "PGSC0003DMT400025024" "PGSC0003DMT400005473" "PGSC0003DMT400011627" "PGSC0003DMT400027412" "PGSC0003DMT400024599"
[261] "PGSC0003DMT400007514" "PGSC0003DMT400037743" "PGSC0003DMT400036586" "PGSC0003DMT400068025" "PGSC0003DMT400008785"
[266] "PGSC0003DMT400007187" "PGSC0003DMT400049209" "PGSC0003DMT400030108" "PGSC0003DMT400055138" "PGSC0003DMT400045399"
[271] "PGSC0003DMT400068421" "PGSC0003DMT400064512" "PGSC0003DMT400022813" "PGSC0003DMT400033569" "PGSC0003DMT400075463"
[276] "PGSC0003DMT400031777" "PGSC0003DMT400019204" "PGSC0003DMT400028043" "PGSC0003DMT400053940" "PGSC0003DMT400002509"
[281] "PGSC0003DMT400048222" "PGSC0003DMT400069520" "PGSC0003DMT400085097" "PGSC0003DMT400016271" "PGSC0003DMT400053943"
[286] "PGSC0003DMT400022985" "PGSC0003DMT400065431" "PGSC0003DMT400022567" "PGSC0003DMT400064879" "PGSC0003DMT400012912"
[291] "PGSC0003DMT400088876" "PGSC0003DMT400046636" "PGSC0003DMT400028805" "PGSC0003DMT400078861" "PGSC0003DMT400070905"
[296] "PGSC0003DMT400048285" "PGSC0003DMT400084268" "PGSC0003DMT400087062" "PGSC0003DMT400047157" "PGSC0003DMT400066798"
[301] "PGSC0003DMT400076996" "PGSC0003DMT400045317" "PGSC0003DMT400015433" "PGSC0003DMT400089324" "PGSC0003DMT400081915"
[306] "PGSC0003DMT400080723" "PGSC0003DMT400074393" "PGSC0003DMT400022254" "PGSC0003DMT400049465" "PGSC0003DMT400017205"
[311] "PGSC0003DMT400065198" "PGSC0003DMT400002642" "PGSC0003DMT400073301" "PGSC0003DMT400038507" "PGSC0003DMT400065889"
[316] "PGSC0003DMT400058761" "PGSC0003DMT400009459" "PGSC0003DMT400043465" "PGSC0003DMT400029034" "PGSC0003DMT400005384"
[321] "PGSC0003DMT400065896" "PGSC0003DMT400029165" "PGSC0003DMT400028557" "PGSC0003DMT400047296" "PGSC0003DMT400029139"
[326] "PGSC0003DMT400081916" "PGSC0003DMT400091446" "PGSC0003DMT400008879" "PGSC0003DMT400069710" "PGSC0003DMT400034108"
[331] "PGSC0003DMT400078809" "PGSC0003DMT400077394" "PGSC0003DMT400011504" "PGSC0003DMT400049122" "PGSC0003DMT400016961"
[336] "PGSC0003DMT400077083" "PGSC0003DMT400022268" "PGSC0003DMT400065847" "PGSC0003DMT400043983" "PGSC0003DMT400000030"
[341] "PGSC0003DMT400023752" "PGSC0003DMT400077632" "PGSC0003DMT400087319"
UP Light Bj, and Wound Bj
[1] "PGSC0003DMT400030843" "PGSC0003DMT400032849" "PGSC0003DMT400048145" "PGSC0003DMT400059995" "PGSC0003DMT400032791"
[6] "PGSC0003DMT400003777" "PGSC0003DMT400029858" "PGSC0003DMT400010342" "PGSC0003DMT400028628" "PGSC0003DMT400023727"
[11] "PGSC0003DMT400042080" "PGSC0003DMT400079148" "PGSC0003DMT400010678" "PGSC0003DMT400028655" "PGSC0003DMT400036213"
[16] "PGSC0003DMT400066840" "PGSC0003DMT400016547" "PGSC0003DMT400048190" "PGSC0003DMT400075660" "PGSC0003DMT400006125"
[21] "PGSC0003DMT400057859" "PGSC0003DMT400057861" "PGSC0003DMT400074324" "PGSC0003DMT400041600" "PGSC0003DMT400060048"
[26] "PGSC0003DMT400028648" "PGSC0003DMT400012976" "PGSC0003DMT400007684" "PGSC0003DMT400079154" "PGSC0003DMT400033961"
[31] "PGSC0003DMT400078103" "PGSC0003DMT400071121" "PGSC0003DMT400050522" "PGSC0003DMT400045239" "PGSC0003DMT400033417"
[36] "PGSC0003DMT400000899" "PGSC0003DMT400051720" "PGSC0003DMT400011606" "PGSC0003DMT400062895" "PGSC0003DMT400008697"
[41] "PGSC0003DMT400028653" "PGSC0003DMT400076739" "PGSC0003DMT400082104" "PGSC0003DMT400060743" "PGSC0003DMT400060744"
[46] "PGSC0003DMT400092999" "PGSC0003DMT400028733" "PGSC0003DMT400013913" "PGSC0003DMT400075612" "PGSC0003DMT400039340"
[51] "PGSC0003DMT400088368" "PGSC0003DMT400089331" "PGSC0003DMT400008770" "PGSC0003DMT400077741" "PGSC0003DMT400013248"
[56] "PGSC0003DMT400037218" "PGSC0003DMT400011108" "PGSC0003DMT400004673" "PGSC0003DMT400015435" "PGSC0003DMT400006827"
[61] "PGSC0003DMT400056041" "PGSC0003DMT400037101" "PGSC0003DMT400069729" "PGSC0003DMT400008695" "PGSC0003DMT400085042"
[66] "PGSC0003DMT400037231" "PGSC0003DMT400052372" "PGSC0003DMT400015410" "PGSC0003DMT400009587" "PGSC0003DMT400078544"
[71] "PGSC0003DMT400033373" "PGSC0003DMT400049823"
UP Light Bj, and Wound MB
[1] "PGSC0003DMT400067738" "PGSC0003DMT400027002" "PGSC0003DMT400064185" "PGSC0003DMT400048126" "PGSC0003DMT400060745"
[6] "PGSC0003DMT400045336" "PGSC0003DMT400015940" "PGSC0003DMT400041076" "PGSC0003DMT400040207" "PGSC0003DMT400076357"
UP Light MB, and Wound MB
[1] "PGSC0003DMT400055531" "PGSC0003DMT400069198" "PGSC0003DMT400045294" "PGSC0003DMT400086558" "PGSC0003DMT400020260"
[6] "PGSC0003DMT400030772" "PGSC0003DMT400007506" "PGSC0003DMT400023914" "PGSC0003DMT400004981" "PGSC0003DMT400013717"
[11] "PGSC0003DMT400012777" "PGSC0003DMT400030799" "PGSC0003DMT400000594" "PGSC0003DMT400037423" "PGSC0003DMT400066399"
[16] "PGSC0003DMT400008112" "PGSC0003DMT400045398" "PGSC0003DMT400049384" "PGSC0003DMT400059463" "PGSC0003DMT400079565"
[21] "PGSC0003DMT400046874" "PGSC0003DMT400072365" "PGSC0003DMT400062149" "PGSC0003DMT400030762" "PGSC0003DMT400016171"
[26] "PGSC0003DMT400054308" "PGSC0003DMT400062236" "PGSC0003DMT400021883" "PGSC0003DMT400081440" "PGSC0003DMT400063348"
[31] "PGSC0003DMT400084258" "PGSC0003DMT400019055" "PGSC0003DMT400052053" "PGSC0003DMT400060876" "PGSC0003DMT400020605"
[36] "PGSC0003DMT400009216" "PGSC0003DMT400067150" "PGSC0003DMT400091622" "PGSC0003DMT400075231" "PGSC0003DMT400029287"
[41] "PGSC0003DMT400003327" "PGSC0003DMT400011943" "PGSC0003DMT400081264" "PGSC0003DMT400063416" "PGSC0003DMT400083992"
[46] "PGSC0003DMT400010093" "PGSC0003DMT400079563" "PGSC0003DMT400045412" "PGSC0003DMT400079897" "PGSC0003DMT400055120"
[51] "PGSC0003DMT400047989" "PGSC0003DMT400055332" "PGSC0003DMT400025420" "PGSC0003DMT400079558" "PGSC0003DMT400026290"
[56] "PGSC0003DMT400021713" "PGSC0003DMT400025429" "PGSC0003DMT400091672" "PGSC0003DMT400059297" "PGSC0003DMT400003546"
[61] "PGSC0003DMT400038296" "PGSC0003DMT400052695" "PGSC0003DMT400066527" "PGSC0003DMT400027257" "PGSC0003DMT400066177"
[66] "PGSC0003DMT400085614" "PGSC0003DMT400047880" "PGSC0003DMT400017719" "PGSC0003DMT400032630" "PGSC0003DMT400046917"
[71] "PGSC0003DMT400067292" "PGSC0003DMT400027955" "PGSC0003DMT400086027" "PGSC0003DMT400047988" "PGSC0003DMT400017265"
[76] "PGSC0003DMT400031895" "PGSC0003DMT400075804" "PGSC0003DMT400030513" "PGSC0003DMT400093027" "PGSC0003DMT400076466"
[81] "PGSC0003DMT400009402" "PGSC0003DMT400035264" "PGSC0003DMT400055393" "PGSC0003DMT400031886" "PGSC0003DMT400018675"
[86] "PGSC0003DMT400001585" "PGSC0003DMT400080508" "PGSC0003DMT400079561" "PGSC0003DMT400043390" "PGSC0003DMT400001828"
[91] "PGSC0003DMT400073756" "PGSC0003DMT400004090" "PGSC0003DMT400055877" "PGSC0003DMT400082077" "PGSC0003DMT400032454"
[96] "PGSC0003DMT400049394" "PGSC0003DMT400050284" "PGSC0003DMT400049875" "PGSC0003DMT400000827" "PGSC0003DMT400021662"
[101] "PGSC0003DMT400029374" "PGSC0003DMT400063711" "PGSC0003DMT400073513" "PGSC0003DMT400054209" "PGSC0003DMT400026489"
[106] "PGSC0003DMT400022286" "PGSC0003DMT400073722" "PGSC0003DMT400079013" "PGSC0003DMT400018085" "PGSC0003DMT400042870"
[111] "PGSC0003DMT400080869" "PGSC0003DMT400060006" "PGSC0003DMT400073994" "PGSC0003DMT400050285" "PGSC0003DMT400036483"
[116] "PGSC0003DMT400027953" "PGSC0003DMT400008074" "PGSC0003DMT400086303" "PGSC0003DMT400068686" "PGSC0003DMT400018976"
[121] "PGSC0003DMT400022066" "PGSC0003DMT400042655" "PGSC0003DMT400036637" "PGSC0003DMT400065010" "PGSC0003DMT400088315"
[126] "PGSC0003DMT400090778" "PGSC0003DMT400062389" "PGSC0003DMT400029758" "PGSC0003DMT400030168" "PGSC0003DMT400042550"
[131] "PGSC0003DMT400001972" "PGSC0003DMT400000591" "PGSC0003DMT400068683" "PGSC0003DMT400066965" "PGSC0003DMT400049324"
[136] "PGSC0003DMT400061906" "PGSC0003DMT400034382" "PGSC0003DMT400017708" "PGSC0003DMT400024814" "PGSC0003DMT400058287"
[141] "PGSC0003DMT400058630" "PGSC0003DMT400068470" "PGSC0003DMT400020869" "PGSC0003DMT400029678" "PGSC0003DMT400029117"
[146] "PGSC0003DMT400069648" "PGSC0003DMT400035977" "PGSC0003DMT400073013" "PGSC0003DMT400066925" "PGSC0003DMT400013153"
[151] "PGSC0003DMT400040334" "PGSC0003DMT400023040" "PGSC0003DMT400012570" "PGSC0003DMT400066842" "PGSC0003DMT400047391"
[156] "PGSC0003DMT400010401" "PGSC0003DMT400044101" "PGSC0003DMT400056891" "PGSC0003DMT400052944" "PGSC0003DMT400063318"
[161] "PGSC0003DMT400069435" "PGSC0003DMT400062635" "PGSC0003DMT400045855" "PGSC0003DMT400012583" "PGSC0003DMT400096262"
[166] "PGSC0003DMT400073652"
UP Wound Bj, and Light MB
[1] "PGSC0003DMT400057711" "PGSC0003DMT400041752" "PGSC0003DMT400078487" "PGSC0003DMT400045138" "PGSC0003DMT400067852"
[6] "PGSC0003DMT400049728" "PGSC0003DMT400044397" "PGSC0003DMT400082016" "PGSC0003DMT400069530" "PGSC0003DMT400047548"
[11] "PGSC0003DMT400047553"
UP Wound Bj, and Wound MB
[1] "PGSC0003DMT400079203" "PGSC0003DMT400079848" "PGSC0003DMT400071215" "PGSC0003DMT400032728" "PGSC0003DMT400044185"
[6] "PGSC0003DMT400049643" "PGSC0003DMT400080256" "PGSC0003DMT400024269" "PGSC0003DMT400075398" "PGSC0003DMT400011997"
[11] "PGSC0003DMT400044559" "PGSC0003DMT400023236" "PGSC0003DMT400054383" "PGSC0003DMT400061575" "PGSC0003DMT400065470"
[16] "PGSC0003DMT400081467" "PGSC0003DMT400024532" "PGSC0003DMT400086002" "PGSC0003DMT400024261" "PGSC0003DMT400020941"
[21] "PGSC0003DMT400045794" "PGSC0003DMT400001467" "PGSC0003DMT400064740" "PGSC0003DMT400078206" "PGSC0003DMT400047825"
[26] "PGSC0003DMT400007803" "PGSC0003DMT400003773" "PGSC0003DMT400079523" "PGSC0003DMT400044595" "PGSC0003DMT400080416"
[31] "PGSC0003DMT400059496" "PGSC0003DMT400038429" "PGSC0003DMT400018808" "PGSC0003DMT400048873" "PGSC0003DMT400012216"
[36] "PGSC0003DMT400068221" "PGSC0003DMT400042877" "PGSC0003DMT400002085" "PGSC0003DMT400002047" "PGSC0003DMT400090285"
[41] "PGSC0003DMT400020595" "PGSC0003DMT400001026" "PGSC0003DMT400065268" "PGSC0003DMT400003328" "PGSC0003DMT400061629"
[46] "PGSC0003DMT400025854" "PGSC0003DMT400041748" "PGSC0003DMT400026536" "PGSC0003DMT400003608" "PGSC0003DMT400020288"
[51] "PGSC0003DMT400061012" "PGSC0003DMT400006135" "PGSC0003DMT400040186" "PGSC0003DMT400075885" "PGSC0003DMT400033366"
[56] "PGSC0003DMT400043527" "PGSC0003DMT400001933" "PGSC0003DMT400067117" "PGSC0003DMT400026242" "PGSC0003DMT400036218"
[61] "PGSC0003DMT400040835" "PGSC0003DMT400028800" "PGSC0003DMT400072611" "PGSC0003DMT400032104" "PGSC0003DMT400011905"
[66] "PGSC0003DMT400082811" "PGSC0003DMT400034998" "PGSC0003DMT400089181" "PGSC0003DMT400002869" "PGSC0003DMT400001781"
[71] "PGSC0003DMT400058490" "PGSC0003DMT400034517" "PGSC0003DMT400020662" "PGSC0003DMT400059701" "PGSC0003DMT400037438"
[76] "PGSC0003DMT400080764" "PGSC0003DMT400081312" "PGSC0003DMT400001335" "PGSC0003DMT400064236" "PGSC0003DMT400065197"
[81] "PGSC0003DMT400079236" "PGSC0003DMT400081735" "PGSC0003DMT400045511" "PGSC0003DMT400054617" "PGSC0003DMT400057768"
[86] "PGSC0003DMT400035319" "PGSC0003DMT400051992" "PGSC0003DMT400096943" "PGSC0003DMT400023819" "PGSC0003DMT400013297"
[91] "PGSC0003DMT400062969" "PGSC0003DMT400032102" "PGSC0003DMT400002040" "PGSC0003DMT400054835" "PGSC0003DMT400058822"
[96] "PGSC0003DMT400009695" "PGSC0003DMT400082032" "PGSC0003DMT400013468" "PGSC0003DMT400044368" "PGSC0003DMT400006733"
[101] "PGSC0003DMT400013853" "PGSC0003DMT400065261" "PGSC0003DMT400006654" "PGSC0003DMT400042829" "PGSC0003DMT400003642"
[106] "PGSC0003DMT400031666" "PGSC0003DMT400025922" "PGSC0003DMT400066657" "PGSC0003DMT400047236" "PGSC0003DMT400059652"
[111] "PGSC0003DMT400042826" "PGSC0003DMT400017671" "PGSC0003DMT400012359" "PGSC0003DMT400001375" "PGSC0003DMT400036934"
[116] "PGSC0003DMT400008628" "PGSC0003DMT400068804" "PGSC0003DMT400003908" "PGSC0003DMT400035984" "PGSC0003DMT400075576"
[121] "PGSC0003DMT400078142" "PGSC0003DMT400073284" "PGSC0003DMT400024240" "PGSC0003DMT400080489" "PGSC0003DMT400036347"
[126] "PGSC0003DMT400001218" "PGSC0003DMT400049814" "PGSC0003DMT400012578" "PGSC0003DMT400048272" "PGSC0003DMT400042492"
[131] "PGSC0003DMT400011990" "PGSC0003DMT400024319" "PGSC0003DMT400036023" "PGSC0003DMT400079994" "PGSC0003DMT400034766"
[136] "PGSC0003DMT400043340" "PGSC0003DMT400056617" "PGSC0003DMT400078471" "PGSC0003DMT400048875" "PGSC0003DMT400006847"
[141] "PGSC0003DMT400011868" "PGSC0003DMT400075567" "PGSC0003DMT400017594" "PGSC0003DMT400032521" "PGSC0003DMT400073071"
[146] "PGSC0003DMT400056715" "PGSC0003DMT400049531" "PGSC0003DMT400067136" "PGSC0003DMT400015871" "PGSC0003DMT400006161"
[151] "PGSC0003DMT400012588" "PGSC0003DMT400044571" "PGSC0003DMT400042483" "PGSC0003DMT400010103" "PGSC0003DMT400049626"
[156] "PGSC0003DMT400042270" "PGSC0003DMT400025646" "PGSC0003DMT400070954" "PGSC0003DMT400060433" "PGSC0003DMT400044506"
[161] "PGSC0003DMT400064218" "PGSC0003DMT400068179" "PGSC0003DMT400052135" "PGSC0003DMT400026504" "PGSC0003DMT400068261"
[166] "PGSC0003DMT400043794" "PGSC0003DMT400055823" "PGSC0003DMT400074100" "PGSC0003DMT400077373" "PGSC0003DMT400024308"
[171] "PGSC0003DMT400037746" "PGSC0003DMT400055468" "PGSC0003DMT400038486" "PGSC0003DMT400029445" "PGSC0003DMT400011624"
[176] "PGSC0003DMT400032303" "PGSC0003DMT400074139" "PGSC0003DMT400068252" "PGSC0003DMT400030802" "PGSC0003DMT400008564"
[181] "PGSC0003DMT400000356" "PGSC0003DMT400056666" "PGSC0003DMT400054368" "PGSC0003DMT400056260" "PGSC0003DMT400007879"
[186] "PGSC0003DMT400026318" "PGSC0003DMT400063047" "PGSC0003DMT400015439" "PGSC0003DMT400034146" "PGSC0003DMT400063159"
[191] "PGSC0003DMT400006944" "PGSC0003DMT400079660" "PGSC0003DMT400025275" "PGSC0003DMT400018425" "PGSC0003DMT400038284"
[196] "PGSC0003DMT400030800" "PGSC0003DMT400065346" "PGSC0003DMT400078979" "PGSC0003DMT400072395" "PGSC0003DMT400049593"
[201] "PGSC0003DMT400026200" "PGSC0003DMT400072823" "PGSC0003DMT400079598" "PGSC0003DMT400041704" "PGSC0003DMT400063308"
[206] "PGSC0003DMT400050287" "PGSC0003DMT400080547" "PGSC0003DMT400059818" "PGSC0003DMT400015763" "PGSC0003DMT400056815"
[211] "PGSC0003DMT400023233" "PGSC0003DMT400043245" "PGSC0003DMT400026984" "PGSC0003DMT400053149" "PGSC0003DMT400045704"
[216] "PGSC0003DMT400004741" "PGSC0003DMT400020648" "PGSC0003DMT400083142" "PGSC0003DMT400014637" "PGSC0003DMT400032048"
[221] "PGSC0003DMT400037917" "PGSC0003DMT400022542" "PGSC0003DMT400015267" "PGSC0003DMT400028716" "PGSC0003DMT400058293"
[226] "PGSC0003DMT400003336" "PGSC0003DMT400043219" "PGSC0003DMT400020830" "PGSC0003DMT400026230" "PGSC0003DMT400000593"
[231] "PGSC0003DMT400011092" "PGSC0003DMT400034628" "PGSC0003DMT400090109" "PGSC0003DMT400021079" "PGSC0003DMT400051388"
[236] "PGSC0003DMT400007989" "PGSC0003DMT400023685" "PGSC0003DMT400050474" "PGSC0003DMT400002042" "PGSC0003DMT400025973"
[241] "PGSC0003DMT400061265" "PGSC0003DMT400056261" "PGSC0003DMT400025910" "PGSC0003DMT400020663" "PGSC0003DMT400056028"
[246] "PGSC0003DMT400054936" "PGSC0003DMT400013860" "PGSC0003DMT400040116" "PGSC0003DMT400005615" "PGSC0003DMT400082388"
[251] "PGSC0003DMT400061600" "PGSC0003DMT400060696" "PGSC0003DMT400001512" "PGSC0003DMT400024472" "PGSC0003DMT400055131"
[256] "PGSC0003DMT400071700" "PGSC0003DMT400003690" "PGSC0003DMT400020102" "PGSC0003DMT400053141" "PGSC0003DMT400013074"
[261] "PGSC0003DMT400034472" "PGSC0003DMT400044721" "PGSC0003DMT400036505" "PGSC0003DMT400005022" "PGSC0003DMT400063253"
[266] "PGSC0003DMT400090495" "PGSC0003DMT400059357" "PGSC0003DMT400008267" "PGSC0003DMT400003774" "PGSC0003DMT400067461"
[271] "PGSC0003DMT400002035" "PGSC0003DMT400039385" "PGSC0003DMT400002350" "PGSC0003DMT400017083" "PGSC0003DMT400021516"
[276] "PGSC0003DMT400048240" "PGSC0003DMT400012621" "PGSC0003DMT400037293" "PGSC0003DMT400013077" "PGSC0003DMT400012663"
[281] "PGSC0003DMT400051945" "PGSC0003DMT400040874" "PGSC0003DMT400083179" "PGSC0003DMT400040585" "PGSC0003DMT400061182"
[286] "PGSC0003DMT400049559" "PGSC0003DMT400044369" "PGSC0003DMT400047722" "PGSC0003DMT400023455" "PGSC0003DMT400054620"
[291] "PGSC0003DMT400033734" "PGSC0003DMT400028535" "PGSC0003DMT400069586" "PGSC0003DMT400055478" "PGSC0003DMT400081294"
[296] "PGSC0003DMT400064174" "PGSC0003DMT400028917" "PGSC0003DMT400012950" "PGSC0003DMT400045025" "PGSC0003DMT400003091"
[301] "PGSC0003DMT400070749" "PGSC0003DMT400003049" "PGSC0003DMT400066572" "PGSC0003DMT400021687" "PGSC0003DMT400012128"
[306] "PGSC0003DMT400036081" "PGSC0003DMT400027150" "PGSC0003DMT400015224" "PGSC0003DMT400076660" "PGSC0003DMT400005896"
[311] "PGSC0003DMT400008504" "PGSC0003DMT400006485" "PGSC0003DMT400060875" "PGSC0003DMT400033255" "PGSC0003DMT400015093"
[316] "PGSC0003DMT400023263" "PGSC0003DMT400025858" "PGSC0003DMT400046725" "PGSC0003DMT400017948" "PGSC0003DMT400047724"
[321] "PGSC0003DMT400064634" "PGSC0003DMT400044210" "PGSC0003DMT400030785" "PGSC0003DMT400034421" "PGSC0003DMT400058457"
[326] "PGSC0003DMT400072701" "PGSC0003DMT400057734" "PGSC0003DMT400040520" "PGSC0003DMT400072306" "PGSC0003DMT400007960"
[331] "PGSC0003DMT400061894" "PGSC0003DMT400012552" "PGSC0003DMT400072258" "PGSC0003DMT400065218" "PGSC0003DMT400062366"
[336] "PGSC0003DMT400065698" "PGSC0003DMT400067205" "PGSC0003DMT400035283" "PGSC0003DMT400042881" "PGSC0003DMT400013055"
[341] "PGSC0003DMT400073077" "PGSC0003DMT400042851" "PGSC0003DMT400066411" "PGSC0003DMT400043474" "PGSC0003DMT400051247"
[346] "PGSC0003DMT400017875" "PGSC0003DMT400026978" "PGSC0003DMT400022474" "PGSC0003DMT400001570" "PGSC0003DMT400041282"
[351] "PGSC0003DMT400033597" "PGSC0003DMT400040203" "PGSC0003DMT400045045" "PGSC0003DMT400042099" "PGSC0003DMT400001638"
[356] "PGSC0003DMT400045795" "PGSC0003DMT400068341" "PGSC0003DMT400083885" "PGSC0003DMT400017939" "PGSC0003DMT400007216"
[361] "PGSC0003DMT400026501" "PGSC0003DMT400070042" "PGSC0003DMT400001592" "PGSC0003DMT400044306" "PGSC0003DMT400080509"
[366] "PGSC0003DMT400000352" "PGSC0003DMT400044724" "PGSC0003DMT400069238" "PGSC0003DMT400003089" "PGSC0003DMT400055257"
[371] "PGSC0003DMT400071701" "PGSC0003DMT400033260" "PGSC0003DMT400056932" "PGSC0003DMT400067855" "PGSC0003DMT400065518"
[376] "PGSC0003DMT400079797" "PGSC0003DMT400025113" "PGSC0003DMT400078434" "PGSC0003DMT400050790" "PGSC0003DMT400057384"
[381] "PGSC0003DMT400065530" "PGSC0003DMT400040209" "PGSC0003DMT400007784" "PGSC0003DMT400001569" "PGSC0003DMT400049811"
[386] "PGSC0003DMT400041841" "PGSC0003DMT400036862" "PGSC0003DMT400055223" "PGSC0003DMT400004684" "PGSC0003DMT400070005"
[391] "PGSC0003DMT400044198" "PGSC0003DMT400068892" "PGSC0003DMT400034740" "PGSC0003DMT400063236" "PGSC0003DMT400015482"
[396] "PGSC0003DMT400059001" "PGSC0003DMT400031487" "PGSC0003DMT400016248" "PGSC0003DMT400003713" "PGSC0003DMT400085728"
[401] "PGSC0003DMT400054413" "PGSC0003DMT400078138" "PGSC0003DMT400065407" "PGSC0003DMT400023120" "PGSC0003DMT400051227"
[406] "PGSC0003DMT400003474" "PGSC0003DMT400053992" "PGSC0003DMT400025820" "PGSC0003DMT400061392" "PGSC0003DMT400030923"
[411] "PGSC0003DMT400017784" "PGSC0003DMT400003550" "PGSC0003DMT400025864" "PGSC0003DMT400042944" "PGSC0003DMT400023094"
[416] "PGSC0003DMT400001145" "PGSC0003DMT400074804" "PGSC0003DMT400081974" "PGSC0003DMT400000801" "PGSC0003DMT400032497"
[421] "PGSC0003DMT400006972" "PGSC0003DMT400072930" "PGSC0003DMT400014354" "PGSC0003DMT400066585" "PGSC0003DMT400005471"
[426] "PGSC0003DMT400073130" "PGSC0003DMT400002809" "PGSC0003DMT400068335" "PGSC0003DMT400012752" "PGSC0003DMT400063237"
[431] "PGSC0003DMT400040010" "PGSC0003DMT400041800" "PGSC0003DMT400027377" "PGSC0003DMT400024326" "PGSC0003DMT400082063"
[436] "PGSC0003DMT400050762" "PGSC0003DMT400044674" "PGSC0003DMT400077569" "PGSC0003DMT400061738" "PGSC0003DMT400039959"
[441] "PGSC0003DMT400037209" "PGSC0003DMT400033356" "PGSC0003DMT400018480" "PGSC0003DMT400082780" "PGSC0003DMT400003290"
[446] "PGSC0003DMT400056828" "PGSC0003DMT400031460" "PGSC0003DMT400079776" "PGSC0003DMT400038283" "PGSC0003DMT400036886"
[451] "PGSC0003DMT400031363" "PGSC0003DMT400036780" "PGSC0003DMT400021019" "PGSC0003DMT400083089" "PGSC0003DMT400009830"
[456] "PGSC0003DMT400050036" "PGSC0003DMT400031665" "PGSC0003DMT400064806" "PGSC0003DMT400010531" "PGSC0003DMT400051789"
[461] "PGSC0003DMT400074510" "PGSC0003DMT400010449" "PGSC0003DMT400014749" "PGSC0003DMT400047845" "PGSC0003DMT400007421"
[466] "PGSC0003DMT400055885" "PGSC0003DMT400083124" "PGSC0003DMT400015301" "PGSC0003DMT400020634" "PGSC0003DMT400048685"
[471] "PGSC0003DMT400070157" "PGSC0003DMT400039213" "PGSC0003DMT400014126" "PGSC0003DMT400003487" "PGSC0003DMT400002771"
[476] "PGSC0003DMT400000249" "PGSC0003DMT400033455" "PGSC0003DMT400037425" "PGSC0003DMT400061630" "PGSC0003DMT400036834"
[481] "PGSC0003DMT400004317" "PGSC0003DMT400079201" "PGSC0003DMT400041799" "PGSC0003DMT400057522" "PGSC0003DMT400051879"
[486] "PGSC0003DMT400060056" "PGSC0003DMT400047135" "PGSC0003DMT400033662" "PGSC0003DMT400002441" "PGSC0003DMT400033828"
[491] "PGSC0003DMT400077746" "PGSC0003DMT400015323" "PGSC0003DMT400079639" "PGSC0003DMT400066409" "PGSC0003DMT400000986"
[496] "PGSC0003DMT400071329" "PGSC0003DMT400003881" "PGSC0003DMT400065173" "PGSC0003DMT400075702" "PGSC0003DMT400031865"
[501] "PGSC0003DMT400093941" "PGSC0003DMT400065805" "PGSC0003DMT400015764" "PGSC0003DMT400018985" "PGSC0003DMT400042527"
[506] "PGSC0003DMT400007343" "PGSC0003DMT400020667" "PGSC0003DMT400012536" "PGSC0003DMT400009723" "PGSC0003DMT400021703"
[511] "PGSC0003DMT400002049" "PGSC0003DMT400070622" "PGSC0003DMT400062832" "PGSC0003DMT400078004" "PGSC0003DMT400066889"
[516] "PGSC0003DMT400079238" "PGSC0003DMT400077751" "PGSC0003DMT400097260" "PGSC0003DMT400020180" "PGSC0003DMT400054502"
[521] "PGSC0003DMT400005544" "PGSC0003DMT400072211" "PGSC0003DMT400083180" "PGSC0003DMT400069195" "PGSC0003DMT400046695"
[526] "PGSC0003DMT400067218" "PGSC0003DMT400063400" "PGSC0003DMT400022249" "PGSC0003DMT400087679" "PGSC0003DMT400029745"
[531] "PGSC0003DMT400002410" "PGSC0003DMT400006535" "PGSC0003DMT400069587" "PGSC0003DMT400023104" "PGSC0003DMT400081785"
[536] "PGSC0003DMT400061271" "PGSC0003DMT400011248" "PGSC0003DMT400031088" "PGSC0003DMT400039509" "PGSC0003DMT400018907"
[541] "PGSC0003DMT400022056" "PGSC0003DMT400072566" "PGSC0003DMT400046955" "PGSC0003DMT400060594" "PGSC0003DMT400016102"
[546] "PGSC0003DMT400012969" "PGSC0003DMT400082079" "PGSC0003DMT400059695" "PGSC0003DMT400009032" "PGSC0003DMT400005342"
[551] "PGSC0003DMT400073390" "PGSC0003DMT400033128" "PGSC0003DMT400069919" "PGSC0003DMT400053742" "PGSC0003DMT400012934"
[556] "PGSC0003DMT400019127" "PGSC0003DMT400045027" "PGSC0003DMT400079196" "PGSC0003DMT400073122" "PGSC0003DMT400056910"
[561] "PGSC0003DMT400031803" "PGSC0003DMT400001012" "PGSC0003DMT400052416" "PGSC0003DMT400054637" "PGSC0003DMT400069269"
[566] "PGSC0003DMT400067089" "PGSC0003DMT400009049" "PGSC0003DMT400042062" "PGSC0003DMT400089553" "PGSC0003DMT400066608"
[571] "PGSC0003DMT400012075" "PGSC0003DMT400002036" "PGSC0003DMT400077579" "PGSC0003DMT400010074" "PGSC0003DMT400019426"
[576] "PGSC0003DMT400024318" "PGSC0003DMT400014121" "PGSC0003DMT400089399" "PGSC0003DMT400025452" "PGSC0003DMT400005085"
[581] "PGSC0003DMT400036630" "PGSC0003DMT400017859" "PGSC0003DMT400027324" "PGSC0003DMT400038292" "PGSC0003DMT400066157"
[586] "PGSC0003DMT400078350" "PGSC0003DMT400015190" "PGSC0003DMT400010469" "PGSC0003DMT400030631" "PGSC0003DMT400040794"
[591] "PGSC0003DMT400015395" "PGSC0003DMT400044045" "PGSC0003DMT400028720" "PGSC0003DMT400079230" "PGSC0003DMT400007173"
[596] "PGSC0003DMT400081426" "PGSC0003DMT400052347" "PGSC0003DMT400057917" "PGSC0003DMT400051829" "PGSC0003DMT400035325"
[601] "PGSC0003DMT400003934" "PGSC0003DMT400061439" "PGSC0003DMT400004234" "PGSC0003DMT400016996" "PGSC0003DMT400003805"
[606] "PGSC0003DMT400067824" "PGSC0003DMT400003330" "PGSC0003DMT400046570" "PGSC0003DMT400023116" "PGSC0003DMT400053133"
[611] "PGSC0003DMT400069765" "PGSC0003DMT400060463" "PGSC0003DMT400065943" "PGSC0003DMT400064346" "PGSC0003DMT400003957"
[616] "PGSC0003DMT400067634" "PGSC0003DMT400016889" "PGSC0003DMT400083857" "PGSC0003DMT400047067" "PGSC0003DMT400057126"
[621] "PGSC0003DMT400001238" "PGSC0003DMT400070945" "PGSC0003DMT400073530" "PGSC0003DMT400077162" "PGSC0003DMT400037485"
[626] "PGSC0003DMT400008153" "PGSC0003DMT400063297" "PGSC0003DMT400063656" "PGSC0003DMT400081388" "PGSC0003DMT400017340"
[631] "PGSC0003DMT400018308" "PGSC0003DMT400073050" "PGSC0003DMT400009116" "PGSC0003DMT400050667" "PGSC0003DMT400002738"
[636] "PGSC0003DMT400069644" "PGSC0003DMT400014142" "PGSC0003DMT400052335" "PGSC0003DMT400031884" "PGSC0003DMT400032398"
[641] "PGSC0003DMT400058132" "PGSC0003DMT400036034" "PGSC0003DMT400036108" "PGSC0003DMT400067471" "PGSC0003DMT400014815"
[646] "PGSC0003DMT400066557" "PGSC0003DMT400014747" "PGSC0003DMT400062402" "PGSC0003DMT400066354" "PGSC0003DMT400011651"
[651] "PGSC0003DMT400033335" "PGSC0003DMT400091356" "PGSC0003DMT400027343" "PGSC0003DMT400020175" "PGSC0003DMT400013962"
[656] "PGSC0003DMT400025414" "PGSC0003DMT400006576" "PGSC0003DMT400048038" "PGSC0003DMT400042400" "PGSC0003DMT400045518"
[661] "PGSC0003DMT400012247" "PGSC0003DMT400052242" "PGSC0003DMT400067600" "PGSC0003DMT400065942" "PGSC0003DMT400014006"
[666] "PGSC0003DMT400044224" "PGSC0003DMT400042835" "PGSC0003DMT400069411" "PGSC0003DMT400074946" "PGSC0003DMT400023454"
[671] "PGSC0003DMT400024218" "PGSC0003DMT400020835" "PGSC0003DMT400055610" "PGSC0003DMT400009926" "PGSC0003DMT400061220"
[676] "PGSC0003DMT400058629" "PGSC0003DMT400088898" "PGSC0003DMT400022781" "PGSC0003DMT400061389" "PGSC0003DMT400026994"
[681] "PGSC0003DMT400026096" "PGSC0003DMT400012228" "PGSC0003DMT400034271" "PGSC0003DMT400044180" "PGSC0003DMT400058304"
[686] "PGSC0003DMT400042521" "PGSC0003DMT400049488" "PGSC0003DMT400031889" "PGSC0003DMT400057690" "PGSC0003DMT400063718"
[691] "PGSC0003DMT400059623" "PGSC0003DMT400037493" "PGSC0003DMT400060129" "PGSC0003DMT400050550" "PGSC0003DMT400072047"
[696] "PGSC0003DMT400089872" "PGSC0003DMT400073435" "PGSC0003DMT400018986" "PGSC0003DMT400002037" "PGSC0003DMT400012540"
[701] "PGSC0003DMT400079498" "PGSC0003DMT400012219" "PGSC0003DMT400060585" "PGSC0003DMT400053517" "PGSC0003DMT400072343"
[706] "PGSC0003DMT400036487" "PGSC0003DMT400058187" "PGSC0003DMT400011185" "PGSC0003DMT400033837" "PGSC0003DMT400077712"
[711] "PGSC0003DMT400001664" "PGSC0003DMT400063222" "PGSC0003DMT400027003" "PGSC0003DMT400087883" "PGSC0003DMT400037089"
[716] "PGSC0003DMT400025673" "PGSC0003DMT400039994" "PGSC0003DMT400062180" "PGSC0003DMT400012979" "PGSC0003DMT400034542"
[721] "PGSC0003DMT400020982" "PGSC0003DMT400048357" "PGSC0003DMT400059497" "PGSC0003DMT400009273" "PGSC0003DMT400046260"
[726] "PGSC0003DMT400057164" "PGSC0003DMT400060788" "PGSC0003DMT400063080" "PGSC0003DMT400038286" "PGSC0003DMT400031967"
[731] "PGSC0003DMT400064872" "PGSC0003DMT400055245" "PGSC0003DMT400065434" "PGSC0003DMT400001464" "PGSC0003DMT400035039"
[736] "PGSC0003DMT400029352" "PGSC0003DMT400012074" "PGSC0003DMT400073281" "PGSC0003DMT400023531" "PGSC0003DMT400020302"
[741] "PGSC0003DMT400007203" "PGSC0003DMT400017820" "PGSC0003DMT400061001" "PGSC0003DMT400057709" "PGSC0003DMT400030402"
[746] "PGSC0003DMT400050761" "PGSC0003DMT400000847" "PGSC0003DMT400015429" "PGSC0003DMT400065732" "PGSC0003DMT400067171"
[751] "PGSC0003DMT400077106" "PGSC0003DMT400031288" "PGSC0003DMT400056911" "PGSC0003DMT400003860" "PGSC0003DMT400057615"
[756] "PGSC0003DMT400049613" "PGSC0003DMT400032411" "PGSC0003DMT400035849" "PGSC0003DMT400056725" "PGSC0003DMT400011205"
[761] "PGSC0003DMT400049109" "PGSC0003DMT400033880" "PGSC0003DMT400049403" "PGSC0003DMT400063477" "PGSC0003DMT400083727"
[766] "PGSC0003DMT400013769" "PGSC0003DMT400045208" "PGSC0003DMT400063542" "PGSC0003DMT400009345" "PGSC0003DMT400067535"
[771] "PGSC0003DMT400001679" "PGSC0003DMT400023513" "PGSC0003DMT400011484" "PGSC0003DMT400049278" "PGSC0003DMT400041040"
[776] "PGSC0003DMT400065428" "PGSC0003DMT400065544" "PGSC0003DMT400037234" "PGSC0003DMT400029051" "PGSC0003DMT400062354"
[781] "PGSC0003DMT400041615" "PGSC0003DMT400073710" "PGSC0003DMT400004381" "PGSC0003DMT400036420" "PGSC0003DMT400043508"
[786] "PGSC0003DMT400008401" "PGSC0003DMT400033603" "PGSC0003DMT400048681" "PGSC0003DMT400059187" "PGSC0003DMT400014796"
[791] "PGSC0003DMT400068121" "PGSC0003DMT400011247" "PGSC0003DMT400072046" "PGSC0003DMT400035664" "PGSC0003DMT400060168"
[796] "PGSC0003DMT400019998" "PGSC0003DMT400067581" "PGSC0003DMT400022277" "PGSC0003DMT400072608" "PGSC0003DMT400074356"
[801] "PGSC0003DMT400009282" "PGSC0003DMT400079157" "PGSC0003DMT400059825" "PGSC0003DMT400089589" "PGSC0003DMT400063401"
[806] "PGSC0003DMT400016845" "PGSC0003DMT400015693" "PGSC0003DMT400014828" "PGSC0003DMT400021856" "PGSC0003DMT400047214"
[811] "PGSC0003DMT400008692" "PGSC0003DMT400067408" "PGSC0003DMT400067181" "PGSC0003DMT400000771" "PGSC0003DMT400026293"
[816] "PGSC0003DMT400029257" "PGSC0003DMT400058378" "PGSC0003DMT400065436" "PGSC0003DMT400063311" "PGSC0003DMT400046700"
[821] "PGSC0003DMT400003364" "PGSC0003DMT400007615" "PGSC0003DMT400031522" "PGSC0003DMT400014383" "PGSC0003DMT400013022"
[826] "PGSC0003DMT400052365" "PGSC0003DMT400093622" "PGSC0003DMT400003765" "PGSC0003DMT400022795" "PGSC0003DMT400006471"
[831] "PGSC0003DMT400044828" "PGSC0003DMT400015199" "PGSC0003DMT400054391" "PGSC0003DMT400076450" "PGSC0003DMT400073811"
[836] "PGSC0003DMT400007868" "PGSC0003DMT400066891" "PGSC0003DMT400058186" "PGSC0003DMT400000553" "PGSC0003DMT400012245"
[841] "PGSC0003DMT400006458" "PGSC0003DMT400070196" "PGSC0003DMT400063299" "PGSC0003DMT400078574" "PGSC0003DMT400011895"
[846] "PGSC0003DMT400026464" "PGSC0003DMT400003329" "PGSC0003DMT400034123" "PGSC0003DMT400026449" "PGSC0003DMT400089018"
[851] "PGSC0003DMT400075430" "PGSC0003DMT400000080" "PGSC0003DMT400053842" "PGSC0003DMT400008703" "PGSC0003DMT400074023"
[856] "PGSC0003DMT400029197" "PGSC0003DMT400032847" "PGSC0003DMT400061238" "PGSC0003DMT400080347" "PGSC0003DMT400049124"
[861] "PGSC0003DMT400012190" "PGSC0003DMT400087959" "PGSC0003DMT400052750" "PGSC0003DMT400045796" "PGSC0003DMT400075044"
[866] "PGSC0003DMT400061259" "PGSC0003DMT400077475" "PGSC0003DMT400042838" "PGSC0003DMT400007921" "PGSC0003DMT400009359"
[871] "PGSC0003DMT400017198" "PGSC0003DMT400023709" "PGSC0003DMT400060523" "PGSC0003DMT400061254" "PGSC0003DMT400007661"
[876] "PGSC0003DMT400073334" "PGSC0003DMT400077567" "PGSC0003DMT400040808" "PGSC0003DMT400055754" "PGSC0003DMT400078539"
[881] "PGSC0003DMT400042614" "PGSC0003DMT400023711" "PGSC0003DMT400078178" "PGSC0003DMT400067887" "PGSC0003DMT400056172"
[886] "PGSC0003DMT400033778" "PGSC0003DMT400078306" "PGSC0003DMT400088635" "PGSC0003DMT400045129" "PGSC0003DMT400014127"
[891] "PGSC0003DMT400070703" "PGSC0003DMT400058778" "PGSC0003DMT400082764" "PGSC0003DMT400037636" "PGSC0003DMT400079424"
[896] "PGSC0003DMT400004325" "PGSC0003DMT400079384" "PGSC0003DMT400086971" "PGSC0003DMT400005551" "PGSC0003DMT400025130"
[901] "PGSC0003DMT400095799" "PGSC0003DMT400091649" "PGSC0003DMT400067179" "PGSC0003DMT400064322" "PGSC0003DMT400023193"
[906] "PGSC0003DMT400033215" "PGSC0003DMT400059180" "PGSC0003DMT400019715" "PGSC0003DMT400009051" "PGSC0003DMT400083144"
[911] "PGSC0003DMT400020910" "PGSC0003DMT400024109" "PGSC0003DMT400055211" "PGSC0003DMT400045203" "PGSC0003DMT400075928"
[916] "PGSC0003DMT400010398" "PGSC0003DMT400068267" "PGSC0003DMT400014804" "PGSC0003DMT400037720" "PGSC0003DMT400015347"
[921] "PGSC0003DMT400055148" "PGSC0003DMT400033425" "PGSC0003DMT400067095" "PGSC0003DMT400049203" "PGSC0003DMT400042419"
[926] "PGSC0003DMT400055210" "PGSC0003DMT400056710" "PGSC0003DMT400027065" "PGSC0003DMT400075380" "PGSC0003DMT400014973"
[931] "PGSC0003DMT400046293" "PGSC0003DMT400047443" "PGSC0003DMT400004108" "PGSC0003DMT400028941" "PGSC0003DMT400011892"
[936] "PGSC0003DMT400021857" "PGSC0003DMT400016174" "PGSC0003DMT400059024" "PGSC0003DMT400044232" "PGSC0003DMT400044488"
[941] "PGSC0003DMT400052418" "PGSC0003DMT400019880" "PGSC0003DMT400038662" "PGSC0003DMT400053964" "PGSC0003DMT400001169"
[946] "PGSC0003DMT400024354" "PGSC0003DMT400028200" "PGSC0003DMT400074196" "PGSC0003DMT400069768" "PGSC0003DMT400038642"
[951] "PGSC0003DMT400070844" "PGSC0003DMT400046986" "PGSC0003DMT400092565" "PGSC0003DMT400016179" "PGSC0003DMT400044589"
[956] "PGSC0003DMT400062418" "PGSC0003DMT400047219" "PGSC0003DMT400042523" "PGSC0003DMT400080465" "PGSC0003DMT400032088"
[961] "PGSC0003DMT400075134" "PGSC0003DMT400027327" "PGSC0003DMT400034272" "PGSC0003DMT400092462" "PGSC0003DMT400019466"
[966] "PGSC0003DMT400059156" "PGSC0003DMT400000881" "PGSC0003DMT400088288" "PGSC0003DMT400053618" "PGSC0003DMT400017806"
[971] "PGSC0003DMT400015418" "PGSC0003DMT400082121" "PGSC0003DMT400067534" "PGSC0003DMT400023204" "PGSC0003DMT400033604"
[976] "PGSC0003DMT400038880" "PGSC0003DMT400000464" "PGSC0003DMT400060272" "PGSC0003DMT400086234" "PGSC0003DMT400069570"
[981] "PGSC0003DMT400066570" "PGSC0003DMT400031854" "PGSC0003DMT400061334" "PGSC0003DMT400026261" "PGSC0003DMT400038285"
[986] "PGSC0003DMT400070695" "PGSC0003DMT400050183" "PGSC0003DMT400048479" "PGSC0003DMT400071138" "PGSC0003DMT400065033"
[991] "PGSC0003DMT400078353" "PGSC0003DMT400070026" "PGSC0003DMT400028675" "PGSC0003DMT400052364" "PGSC0003DMT400086798"
[996] "PGSC0003DMT400034830" "PGSC0003DMT400029260" "PGSC0003DMT400012207" "PGSC0003DMT400070664" "PGSC0003DMT400073484"
[ reached getOption("max.print") -- omitted 125 entries ]
UP Light Bj, Light MB, and Wound MB
[1] "PGSC0003DMT400024090" "PGSC0003DMT400008103" "PGSC0003DMT400027885" "PGSC0003DMT400075608" "PGSC0003DMT400001709"
[6] "PGSC0003DMT400032975" "PGSC0003DMT400030315" "PGSC0003DMT400027932" "PGSC0003DMT400079821" "PGSC0003DMT400002104"
[11] "PGSC0003DMT400039599" "PGSC0003DMT400036981" "PGSC0003DMT400067906" "PGSC0003DMT400004187" "PGSC0003DMT400043105"
[16] "PGSC0003DMT400069750" "PGSC0003DMT400046245" "PGSC0003DMT400071648" "PGSC0003DMT400004126" "PGSC0003DMT400015589"
[21] "PGSC0003DMT400034171" "PGSC0003DMT400079043" "PGSC0003DMT400037475" "PGSC0003DMT400028201" "PGSC0003DMT400034063"
[26] "PGSC0003DMT400068381" "PGSC0003DMT400017723" "PGSC0003DMT400017206" "PGSC0003DMT400052875" "PGSC0003DMT400073584"
[31] "PGSC0003DMT400040802" "PGSC0003DMT400054837" "PGSC0003DMT400073455" "PGSC0003DMT400039923" "PGSC0003DMT400035525"
[36] "PGSC0003DMT400073753" "PGSC0003DMT400014360" "PGSC0003DMT400001583" "PGSC0003DMT400097175" "PGSC0003DMT400032510"
[41] "PGSC0003DMT400008702" "PGSC0003DMT400067297" "PGSC0003DMT400019584" "PGSC0003DMT400027952" "PGSC0003DMT400069439"
UP Light Bj, Wound Bj, and Light MB
[1] "PGSC0003DMT400021388" "PGSC0003DMT400055931" "PGSC0003DMT400068129" "PGSC0003DMT400015075" "PGSC0003DMT400039734"
[6] "PGSC0003DMT400021389" "PGSC0003DMT400042499" "PGSC0003DMT400021391" "PGSC0003DMT400066470" "PGSC0003DMT400066469"
[11] "PGSC0003DMT400057281" "PGSC0003DMT400029398" "PGSC0003DMT400064369" "PGSC0003DMT400056635" "PGSC0003DMT400005492"
[16] "PGSC0003DMT400001532" "PGSC0003DMT400026009" "PGSC0003DMT400079219" "PGSC0003DMT400058521" "PGSC0003DMT400032790"
[21] "PGSC0003DMT400047711" "PGSC0003DMT400003998" "PGSC0003DMT400041729" "PGSC0003DMT400015884" "PGSC0003DMT400044419"
[26] "PGSC0003DMT400062425" "PGSC0003DMT400083158" "PGSC0003DMT400013955" "PGSC0003DMT400051932" "PGSC0003DMT400006768"
[31] "PGSC0003DMT400079839" "PGSC0003DMT400022150" "PGSC0003DMT400065720" "PGSC0003DMT400063638" "PGSC0003DMT400075658"
[36] "PGSC0003DMT400008085" "PGSC0003DMT400041753" "PGSC0003DMT400051899" "PGSC0003DMT400044255" "PGSC0003DMT400011731"
[41] "PGSC0003DMT400074761" "PGSC0003DMT400053013" "PGSC0003DMT400045152" "PGSC0003DMT400011733" "PGSC0003DMT400047436"
[46] "PGSC0003DMT400000864" "PGSC0003DMT400075626" "PGSC0003DMT400059393" "PGSC0003DMT400080409" "PGSC0003DMT400001604"
[51] "PGSC0003DMT400063419" "PGSC0003DMT400065088" "PGSC0003DMT400047407" "PGSC0003DMT400047264" "PGSC0003DMT400079161"
[56] "PGSC0003DMT400079840" "PGSC0003DMT400038525" "PGSC0003DMT400036189" "PGSC0003DMT400055489" "PGSC0003DMT400080548"
[61] "PGSC0003DMT400009858" "PGSC0003DMT400030665" "PGSC0003DMT400048857" "PGSC0003DMT400041792" "PGSC0003DMT400029351"
[66] "PGSC0003DMT400040043" "PGSC0003DMT400057329" "PGSC0003DMT400001600" "PGSC0003DMT400043447" "PGSC0003DMT400044402"
[71] "PGSC0003DMT400050246" "PGSC0003DMT400033381" "PGSC0003DMT400079149" "PGSC0003DMT400004089" "PGSC0003DMT400030126"
[76] "PGSC0003DMT400031291" "PGSC0003DMT400036735" "PGSC0003DMT400091883" "PGSC0003DMT400012375" "PGSC0003DMT400044259"
UP Light Bj, Wound Bj, and Wound MB
[1] "PGSC0003DMT400017814" "PGSC0003DMT400034954" "PGSC0003DMT400066044" "PGSC0003DMT400044769" "PGSC0003DMT400013837"
[6] "PGSC0003DMT400060308" "PGSC0003DMT400033227" "PGSC0003DMT400069532" "PGSC0003DMT400042528" "PGSC0003DMT400022302"
[11] "PGSC0003DMT400081182" "PGSC0003DMT400025776" "PGSC0003DMT400012073" "PGSC0003DMT400066225" "PGSC0003DMT400003443"
[16] "PGSC0003DMT400075729" "PGSC0003DMT400057239" "PGSC0003DMT400049453" "PGSC0003DMT400014403" "PGSC0003DMT400071492"
[21] "PGSC0003DMT400022023" "PGSC0003DMT400007050" "PGSC0003DMT400048062" "PGSC0003DMT400017488" "PGSC0003DMT400079198"
[26] "PGSC0003DMT400039868" "PGSC0003DMT400052492" "PGSC0003DMT400061040" "PGSC0003DMT400019410" "PGSC0003DMT400041718"
[31] "PGSC0003DMT400061513" "PGSC0003DMT400078696" "PGSC0003DMT400038779" "PGSC0003DMT400042841" "PGSC0003DMT400067654"
[36] "PGSC0003DMT400061862" "PGSC0003DMT400022644" "PGSC0003DMT400000067" "PGSC0003DMT400009223" "PGSC0003DMT400013381"
[41] "PGSC0003DMT400069580" "PGSC0003DMT400000816" "PGSC0003DMT400014553" "PGSC0003DMT400001824" "PGSC0003DMT400083791"
[46] "PGSC0003DMT400009378" "PGSC0003DMT400048130" "PGSC0003DMT400066885" "PGSC0003DMT400033575" "PGSC0003DMT400034831"
[51] "PGSC0003DMT400049736" "PGSC0003DMT400052995" "PGSC0003DMT400036974" "PGSC0003DMT400077925" "PGSC0003DMT400073656"
[56] "PGSC0003DMT400074719" "PGSC0003DMT400083792" "PGSC0003DMT400051881" "PGSC0003DMT400082729" "PGSC0003DMT400032399"
[61] "PGSC0003DMT400054465" "PGSC0003DMT400042055" "PGSC0003DMT400046204" "PGSC0003DMT400069866" "PGSC0003DMT400061237"
[66] "PGSC0003DMT400047328" "PGSC0003DMT400072926" "PGSC0003DMT400083793" "PGSC0003DMT400076408" "PGSC0003DMT400006376"
[71] "PGSC0003DMT400072432" "PGSC0003DMT400013115" "PGSC0003DMT400047304" "PGSC0003DMT400081337" "PGSC0003DMT400057119"
[76] "PGSC0003DMT400021604" "PGSC0003DMT400031897" "PGSC0003DMT400009365" "PGSC0003DMT400062291" "PGSC0003DMT400072987"
[81] "PGSC0003DMT400037843" "PGSC0003DMT400076146" "PGSC0003DMT400050345" "PGSC0003DMT400026722" "PGSC0003DMT400017783"
[86] "PGSC0003DMT400016516" "PGSC0003DMT400041982" "PGSC0003DMT400064724" "PGSC0003DMT400054393" "PGSC0003DMT400035727"
[91] "PGSC0003DMT400017936" "PGSC0003DMT400020118" "PGSC0003DMT400037469" "PGSC0003DMT400003868" "PGSC0003DMT400080077"
[96] "PGSC0003DMT400015424" "PGSC0003DMT400028603" "PGSC0003DMT400001093" "PGSC0003DMT400031070" "PGSC0003DMT400035730"
[101] "PGSC0003DMT400046325" "PGSC0003DMT400004768" "PGSC0003DMT400046332" "PGSC0003DMT400094374" "PGSC0003DMT400078818"
UP Wound Bj, Light MB, and Wound MB
[1] "PGSC0003DMT400015245" "PGSC0003DMT400024338" "PGSC0003DMT400011243" "PGSC0003DMT400057136" "PGSC0003DMT400013830"
[6] "PGSC0003DMT400032028" "PGSC0003DMT400063130" "PGSC0003DMT400065994" "PGSC0003DMT400048541" "PGSC0003DMT400012809"
[11] "PGSC0003DMT400002116" "PGSC0003DMT400068490" "PGSC0003DMT400055784" "PGSC0003DMT400078371" "PGSC0003DMT400076602"
[16] "PGSC0003DMT400088659" "PGSC0003DMT400027563" "PGSC0003DMT400058120" "PGSC0003DMT400030663" "PGSC0003DMT400074028"
[21] "PGSC0003DMT400039505" "PGSC0003DMT400074817" "PGSC0003DMT400033027" "PGSC0003DMT400025547" "PGSC0003DMT400018339"
[26] "PGSC0003DMT400076023" "PGSC0003DMT400012718" "PGSC0003DMT400075691" "PGSC0003DMT400028289" "PGSC0003DMT400012965"
[31] "PGSC0003DMT400020466" "PGSC0003DMT400060039" "PGSC0003DMT400005343" "PGSC0003DMT400016069" "PGSC0003DMT400080601"
[36] "PGSC0003DMT400016385" "PGSC0003DMT400000614" "PGSC0003DMT400001995" "PGSC0003DMT400040469" "PGSC0003DMT400079085"
[41] "PGSC0003DMT400014303" "PGSC0003DMT400025792" "PGSC0003DMT400066359" "PGSC0003DMT400077568" "PGSC0003DMT400019301"
[46] "PGSC0003DMT400065996" "PGSC0003DMT400061545" "PGSC0003DMT400032910" "PGSC0003DMT400026497" "PGSC0003DMT400056995"
[51] "PGSC0003DMT400037886" "PGSC0003DMT400014020" "PGSC0003DMT400035280" "PGSC0003DMT400044064" "PGSC0003DMT400056272"
[56] "PGSC0003DMT400045513" "PGSC0003DMT400023192" "PGSC0003DMT400054314" "PGSC0003DMT400019300" "PGSC0003DMT400050139"
[61] "PGSC0003DMT400040285" "PGSC0003DMT400069552" "PGSC0003DMT400040784" "PGSC0003DMT400034544" "PGSC0003DMT400026549"
[66] "PGSC0003DMT400078440" "PGSC0003DMT400003100" "PGSC0003DMT400058564" "PGSC0003DMT400078509" "PGSC0003DMT400057860"
[71] "PGSC0003DMT400078688" "PGSC0003DMT400005268" "PGSC0003DMT400054431" "PGSC0003DMT400047844" "PGSC0003DMT400017829"
[76] "PGSC0003DMT400025411" "PGSC0003DMT400060250" "PGSC0003DMT400075234" "PGSC0003DMT400011963" "PGSC0003DMT400020901"
[81] "PGSC0003DMT400059740" "PGSC0003DMT400070626" "PGSC0003DMT400078715" "PGSC0003DMT400040231" "PGSC0003DMT400004181"
[86] "PGSC0003DMT400081468" "PGSC0003DMT400075868" "PGSC0003DMT400044420" "PGSC0003DMT400070214" "PGSC0003DMT400085376"
[91] "PGSC0003DMT400042418" "PGSC0003DMT400071174" "PGSC0003DMT400045270" "PGSC0003DMT400076054" "PGSC0003DMT400055085"
[96] "PGSC0003DMT400006041" "PGSC0003DMT400079076" "PGSC0003DMT400037862" "PGSC0003DMT400022037" "PGSC0003DMT400065841"
[101] "PGSC0003DMT400015320" "PGSC0003DMT400035542" "PGSC0003DMT400019360" "PGSC0003DMT400072314" "PGSC0003DMT400030855"
[106] "PGSC0003DMT400037835" "PGSC0003DMT400079426" "PGSC0003DMT400009479" "PGSC0003DMT400030118" "PGSC0003DMT400017269"
[111] "PGSC0003DMT400030986" "PGSC0003DMT400049292" "PGSC0003DMT400064564" "PGSC0003DMT400051938" "PGSC0003DMT400066686"
[116] "PGSC0003DMT400009133" "PGSC0003DMT400060615" "PGSC0003DMT400036628" "PGSC0003DMT400048389" "PGSC0003DMT400079075"
[121] "PGSC0003DMT400030366" "PGSC0003DMT400046429" "PGSC0003DMT400009520" "PGSC0003DMT400077566" "PGSC0003DMT400055111"
[126] "PGSC0003DMT400032958" "PGSC0003DMT400051681" "PGSC0003DMT400001928" "PGSC0003DMT400007510" "PGSC0003DMT400044716"
[131] "PGSC0003DMT400092714" "PGSC0003DMT400008753" "PGSC0003DMT400041757" "PGSC0003DMT400034384" "PGSC0003DMT400008105"
[136] "PGSC0003DMT400078609" "PGSC0003DMT400038389" "PGSC0003DMT400046811" "PGSC0003DMT400040337" "PGSC0003DMT400081912"
[141] "PGSC0003DMT400040277" "PGSC0003DMT400080167" "PGSC0003DMT400054692" "PGSC0003DMT400002773" "PGSC0003DMT400011876"
[146] "PGSC0003DMT400035162" "PGSC0003DMT400077068" "PGSC0003DMT400023800" "PGSC0003DMT400045499" "PGSC0003DMT400061751"
[151] "PGSC0003DMT400057373" "PGSC0003DMT400093900" "PGSC0003DMT400033897" "PGSC0003DMT400071510" "PGSC0003DMT400090406"
[156] "PGSC0003DMT400079729" "PGSC0003DMT400005484" "PGSC0003DMT400088039" "PGSC0003DMT400020770" "PGSC0003DMT400040272"
[161] "PGSC0003DMT400087109" "PGSC0003DMT400023646" "PGSC0003DMT400085031" "PGSC0003DMT400033524" "PGSC0003DMT400040858"
[166] "PGSC0003DMT400034254"
UP Light Bj, Wound Bj, Light MB, and Wound MB
[1] "PGSC0003DMT400030050" "PGSC0003DMT400071154" "PGSC0003DMT400071155" "PGSC0003DMT400014861" "PGSC0003DMT400019490"
[6] "PGSC0003DMT400037285" "PGSC0003DMT400049256" "PGSC0003DMT400025881" "PGSC0003DMT400042546" "PGSC0003DMT400009192"
[11] "PGSC0003DMT400002421" "PGSC0003DMT400009191" "PGSC0003DMT400052829" "PGSC0003DMT400062138" "PGSC0003DMT400022862"
[16] "PGSC0003DMT400015828" "PGSC0003DMT400032525" "PGSC0003DMT400036744" "PGSC0003DMT400021871" "PGSC0003DMT400083025"
[21] "PGSC0003DMT400046769" "PGSC0003DMT400029658" "PGSC0003DMT400000865" "PGSC0003DMT400030650" "PGSC0003DMT400050381"
[26] "PGSC0003DMT400011811" "PGSC0003DMT400030930" "PGSC0003DMT400018904" "PGSC0003DMT400045836" "PGSC0003DMT400032232"
[31] "PGSC0003DMT400073694" "PGSC0003DMT400068388" "PGSC0003DMT400078748" "PGSC0003DMT400019583" "PGSC0003DMT400018919"
[36] "PGSC0003DMT400047220" "PGSC0003DMT400084824" "PGSC0003DMT400030364" "PGSC0003DMT400015184" "PGSC0003DMT400012593"
[41] "PGSC0003DMT400026316" "PGSC0003DMT400036388" "PGSC0003DMT400054453" "PGSC0003DMT400068330" "PGSC0003DMT400068489"
[46] "PGSC0003DMT400053345" "PGSC0003DMT400054520" "PGSC0003DMT400059235" "PGSC0003DMT400076830" "PGSC0003DMT400071281"
[51] "PGSC0003DMT400022258" "PGSC0003DMT400028645" "PGSC0003DMT400062367" "PGSC0003DMT400080179" "PGSC0003DMT400040275"
[56] "PGSC0003DMT400020520" "PGSC0003DMT400030674" "PGSC0003DMT400054476" "PGSC0003DMT400001273" "PGSC0003DMT400073916"
[61] "PGSC0003DMT400040897" "PGSC0003DMT400047475" "PGSC0003DMT400097503" "PGSC0003DMT400018192" "PGSC0003DMT400051682"
[66] "PGSC0003DMT400071010" "PGSC0003DMT400073588" "PGSC0003DMT400004379" "PGSC0003DMT400055488" "PGSC0003DMT400066049"
[71] "PGSC0003DMT400031542" "PGSC0003DMT400040448" "PGSC0003DMT400072807" "PGSC0003DMT400062385" "PGSC0003DMT400066047"
[76] "PGSC0003DMT400007650" "PGSC0003DMT400003871" "PGSC0003DMT400082027" "PGSC0003DMT400067881" "PGSC0003DMT400043125"
[81] "PGSC0003DMT400040282" "PGSC0003DMT400027281" "PGSC0003DMT400064904" "PGSC0003DMT400092702" "PGSC0003DMT400042256"
[86] "PGSC0003DMT400055828" "PGSC0003DMT400068373" "PGSC0003DMT400049084" "PGSC0003DMT400009127" "PGSC0003DMT400067578"
[91] "PGSC0003DMT400002573" "PGSC0003DMT400011101" "PGSC0003DMT400004117" "PGSC0003DMT400055014" "PGSC0003DMT400073589"
[96] "PGSC0003DMT400067880" "PGSC0003DMT400056455" "PGSC0003DMT400076376" "PGSC0003DMT400018853" "PGSC0003DMT400040847"
[101] "PGSC0003DMT400074071" "PGSC0003DMT400033232" "PGSC0003DMT400072824" "PGSC0003DMT400041576" "PGSC0003DMT400030670"
[106] "PGSC0003DMT400020468" "PGSC0003DMT400024598" "PGSC0003DMT400023852" "PGSC0003DMT400014232" "PGSC0003DMT400036431"
[111] "PGSC0003DMT400011970" "PGSC0003DMT400054084" "PGSC0003DMT400049566" "PGSC0003DMT400013200" "PGSC0003DMT400070675"
[116] "PGSC0003DMT400083218" "PGSC0003DMT400005519" "PGSC0003DMT400035747" "PGSC0003DMT400076216" "PGSC0003DMT400005104"
[121] "PGSC0003DMT400089692" "PGSC0003DMT400030678" "PGSC0003DMT400022626" "PGSC0003DMT400040868" "PGSC0003DMT400086922"
[126] "PGSC0003DMT400075850" "PGSC0003DMT400038508" "PGSC0003DMT400075854" "PGSC0003DMT400025418" "PGSC0003DMT400076326"
[131] "PGSC0003DMT400049564" "PGSC0003DMT400058453" "PGSC0003DMT400015281" "PGSC0003DMT400003387" "PGSC0003DMT400031370"
[136] "PGSC0003DMT400094019" "PGSC0003DMT400052553" "PGSC0003DMT400074444" "PGSC0003DMT400073915" "PGSC0003DMT400008936"
[141] "PGSC0003DMT400041591" "PGSC0003DMT400033236" "PGSC0003DMT400066846" "PGSC0003DMT400031607" "PGSC0003DMT400047177"
[146] "PGSC0003DMT400058271" "PGSC0003DMT400050290" "PGSC0003DMT400007043" "PGSC0003DMT400047689" "PGSC0003DMT400043108"
[151] "PGSC0003DMT400030676" "PGSC0003DMT400069883" "PGSC0003DMT400007678" "PGSC0003DMT400022625" "PGSC0003DMT400048614"
[156] "PGSC0003DMT400079773" "PGSC0003DMT400069972" "PGSC0003DMT400013500" "PGSC0003DMT400031254" "PGSC0003DMT400018755"
[161] "PGSC0003DMT400071184" "PGSC0003DMT400043098" "PGSC0003DMT400075601" "PGSC0003DMT400046426" "PGSC0003DMT400069970"
[166] "PGSC0003DMT400046421" "PGSC0003DMT400063966" "PGSC0003DMT400077770" "PGSC0003DMT400082408" "PGSC0003DMT400073796"
[171] "PGSC0003DMT400075855" "PGSC0003DMT400028324" "PGSC0003DMT400009471" "PGSC0003DMT400048583" "PGSC0003DMT400075475"
[176] "PGSC0003DMT400002908" "PGSC0003DMT400050249" "PGSC0003DMT400037473" "PGSC0003DMT400080961" "PGSC0003DMT400001701"
[181] "PGSC0003DMT400049571" "PGSC0003DMT400028656" "PGSC0003DMT400069236" "PGSC0003DMT400078859" "PGSC0003DMT400015803"
[186] "PGSC0003DMT400010582" "PGSC0003DMT400075476" "PGSC0003DMT400030529" "PGSC0003DMT400064978" "PGSC0003DMT400069953"
[191] "PGSC0003DMT400049198" "PGSC0003DMT400033751" "PGSC0003DMT400064370" "PGSC0003DMT400068270" "PGSC0003DMT400085601"
[196] "PGSC0003DMT400063714" "PGSC0003DMT400035456" "PGSC0003DMT400069848" "PGSC0003DMT400076251" "PGSC0003DMT400001149"
[201] "PGSC0003DMT400010578" "PGSC0003DMT400061073" "PGSC0003DMT400060671" "PGSC0003DMT400024847" "PGSC0003DMT400015824"
[206] "PGSC0003DMT400044406" "PGSC0003DMT400025501" "PGSC0003DMT400085799" "PGSC0003DMT400049230" "PGSC0003DMT400061076"
[211] "PGSC0003DMT400040894" "PGSC0003DMT400076665" "PGSC0003DMT400027781" "PGSC0003DMT400044412" "PGSC0003DMT400008930"
[216] "PGSC0003DMT400001148" "PGSC0003DMT400056039" "PGSC0003DMT400067224" "PGSC0003DMT400035064" "PGSC0003DMT400041052"
[221] "PGSC0003DMT400030694" "PGSC0003DMT400064961" "PGSC0003DMT400066943" "PGSC0003DMT400026177" "PGSC0003DMT400044026"
[226] "PGSC0003DMT400075214" "PGSC0003DMT400075227" "PGSC0003DMT400068486" "PGSC0003DMT400069851" "PGSC0003DMT400013896"
[231] "PGSC0003DMT400075598" "PGSC0003DMT400017722" "PGSC0003DMT400071099" "PGSC0003DMT400023082" "PGSC0003DMT400025271"
[236] "PGSC0003DMT400033919" "PGSC0003DMT400025267" "PGSC0003DMT400071784" "PGSC0003DMT400073590" "PGSC0003DMT400018230"
[241] "PGSC0003DMT400038548" "PGSC0003DMT400025264" "PGSC0003DMT400014234" "PGSC0003DMT400034324" "PGSC0003DMT400068268"
[246] "PGSC0003DMT400075851" "PGSC0003DMT400048869" "PGSC0003DMT400093404" "PGSC0003DMT400009869" "PGSC0003DMT400004255"
[251] "PGSC0003DMT400043496" "PGSC0003DMT400053148" "PGSC0003DMT400096772" "PGSC0003DMT400040893" "PGSC0003DMT400003872"
[256] "PGSC0003DMT400021018" "PGSC0003DMT400010420" "PGSC0003DMT400068269" "PGSC0003DMT400033445" "PGSC0003DMT400064620"
[261] "PGSC0003DMT400015351" "PGSC0003DMT400075849" "PGSC0003DMT400062382" "PGSC0003DMT400011337" "PGSC0003DMT400057388"
[266] "PGSC0003DMT400079080" "PGSC0003DMT400018854" "PGSC0003DMT400075213" "PGSC0003DMT400030787" "PGSC0003DMT400038585"
[271] "PGSC0003DMT400000838" "PGSC0003DMT400056199" "PGSC0003DMT400017165" "PGSC0003DMT400059621" "PGSC0003DMT400094671"
[276] "PGSC0003DMT400067577" "PGSC0003DMT400034385" "PGSC0003DMT400059741" "PGSC0003DMT400094682" "PGSC0003DMT400066619"
[281] "PGSC0003DMT400040274" "PGSC0003DMT400046420" "PGSC0003DMT400077340" "PGSC0003DMT400095795" "PGSC0003DMT400048698"
[286] "PGSC0003DMT400032546" "PGSC0003DMT400032545"
`UP Light Bj`
[1] "PGSC0003DMT400021422" "PGSC0003DMT400053526" "PGSC0003DMT400069485" "PGSC0003DMT400046255" "PGSC0003DMT400050232"
[6] "PGSC0003DMT400060313" "PGSC0003DMT400016326" "PGSC0003DMT400024260" "PGSC0003DMT400064711" "PGSC0003DMT400018397"
[11] "PGSC0003DMT400001124" "PGSC0003DMT400074637" "PGSC0003DMT400070176" "PGSC0003DMT400023606" "PGSC0003DMT400057795"
[16] "PGSC0003DMT400018519" "PGSC0003DMT400059994" "PGSC0003DMT400017657" "PGSC0003DMT400065548" "PGSC0003DMT400080553"
[21] "PGSC0003DMT400044818" "PGSC0003DMT400030052" "PGSC0003DMT400017646" "PGSC0003DMT400021392" "PGSC0003DMT400049550"
[26] "PGSC0003DMT400037294" "PGSC0003DMT400000477" "PGSC0003DMT400049903" "PGSC0003DMT400018554" "PGSC0003DMT400076100"
[31] "PGSC0003DMT400023777" "PGSC0003DMT400024637" "PGSC0003DMT400065340" "PGSC0003DMT400002890" "PGSC0003DMT400064264"
[36] "PGSC0003DMT400058500" "PGSC0003DMT400068109" "PGSC0003DMT400035271" "PGSC0003DMT400012824" "PGSC0003DMT400039849"
[41] "PGSC0003DMT400002960" "PGSC0003DMT400011873" "PGSC0003DMT400011351" "PGSC0003DMT400014635" "PGSC0003DMT400039773"
[46] "PGSC0003DMT400067714" "PGSC0003DMT400051944" "PGSC0003DMT400029217" "PGSC0003DMT400052139" "PGSC0003DMT400033432"
[51] "PGSC0003DMT400075345" "PGSC0003DMT400018023" "PGSC0003DMT400076178" "PGSC0003DMT400040161" "PGSC0003DMT400034894"
[56] "PGSC0003DMT400015038" "PGSC0003DMT400001865" "PGSC0003DMT400026068" "PGSC0003DMT400033541" "PGSC0003DMT400002020"
[61] "PGSC0003DMT400062562" "PGSC0003DMT400050070" "PGSC0003DMT400054608" "PGSC0003DMT400005640" "PGSC0003DMT400031929"
[66] "PGSC0003DMT400054443" "PGSC0003DMT400005490" "PGSC0003DMT400002733" "PGSC0003DMT400022649" "PGSC0003DMT400001879"
[71] "PGSC0003DMT400048125" "PGSC0003DMT400075342" "PGSC0003DMT400077098" "PGSC0003DMT400050234" "PGSC0003DMT400010142"
[76] "PGSC0003DMT400009048" "PGSC0003DMT400007146" "PGSC0003DMT400005455" "PGSC0003DMT400056006" "PGSC0003DMT400064797"
[81] "PGSC0003DMT400057882" "PGSC0003DMT400060850" "PGSC0003DMT400086425" "PGSC0003DMT400073684" "PGSC0003DMT400001555"
[86] "PGSC0003DMT400005159" "PGSC0003DMT400057171" "PGSC0003DMT400053095" "PGSC0003DMT400069635" "PGSC0003DMT400004392"
[91] "PGSC0003DMT400014452" "PGSC0003DMT400013188" "PGSC0003DMT400027440" "PGSC0003DMT400034355" "PGSC0003DMT400014606"
[96] "PGSC0003DMT400043381" "PGSC0003DMT400020675" "PGSC0003DMT400025539" "PGSC0003DMT400018382" "PGSC0003DMT400062877"
[101] "PGSC0003DMT400015270" "PGSC0003DMT400065211" "PGSC0003DMT400081738" "PGSC0003DMT400060729" "PGSC0003DMT400065384"
[106] "PGSC0003DMT400010354" "PGSC0003DMT400026363" "PGSC0003DMT400066926" "PGSC0003DMT400056008" "PGSC0003DMT400078217"
[111] "PGSC0003DMT400079446" "PGSC0003DMT400057878" "PGSC0003DMT400074096" "PGSC0003DMT400008021" "PGSC0003DMT400076522"
[116] "PGSC0003DMT400030430" "PGSC0003DMT400022156" "PGSC0003DMT400033657" "PGSC0003DMT400076399" "PGSC0003DMT400055372"
[121] "PGSC0003DMT400052955" "PGSC0003DMT400037249" "PGSC0003DMT400050105" "PGSC0003DMT400026286" "PGSC0003DMT400049165"
[126] "PGSC0003DMT400058473" "PGSC0003DMT400064457" "PGSC0003DMT400080422" "PGSC0003DMT400028050" "PGSC0003DMT400077367"
[131] "PGSC0003DMT400026258" "PGSC0003DMT400080487" "PGSC0003DMT400080381" "PGSC0003DMT400016721" "PGSC0003DMT400073897"
[136] "PGSC0003DMT400029859" "PGSC0003DMT400024575" "PGSC0003DMT400076637" "PGSC0003DMT400026271" "PGSC0003DMT400007511"
[141] "PGSC0003DMT400036072" "PGSC0003DMT400009175" "PGSC0003DMT400026951" "PGSC0003DMT400069232" "PGSC0003DMT400020220"
[146] "PGSC0003DMT400013037" "PGSC0003DMT400083948" "PGSC0003DMT400008313" "PGSC0003DMT400095479" "PGSC0003DMT400002609"
[151] "PGSC0003DMT400026278" "PGSC0003DMT400040670" "PGSC0003DMT400069231" "PGSC0003DMT400062292" "PGSC0003DMT400032622"
[156] "PGSC0003DMT400043687" "PGSC0003DMT400065643" "PGSC0003DMT400018718" "PGSC0003DMT400044441" "PGSC0003DMT400095861"
[161] "PGSC0003DMT400011566" "PGSC0003DMT400049621" "PGSC0003DMT400076179" "PGSC0003DMT400066490" "PGSC0003DMT400013069"
[166] "PGSC0003DMT400082769" "PGSC0003DMT400077855" "PGSC0003DMT400061542" "PGSC0003DMT400002904" "PGSC0003DMT400076401"
[171] "PGSC0003DMT400009435" "PGSC0003DMT400008084" "PGSC0003DMT400083260" "PGSC0003DMT400067280" "PGSC0003DMT400007999"
[176] "PGSC0003DMT400034973" "PGSC0003DMT400066524" "PGSC0003DMT400035284" "PGSC0003DMT400011862" "PGSC0003DMT400076397"
[181] "PGSC0003DMT400059478" "PGSC0003DMT400039951" "PGSC0003DMT400023603" "PGSC0003DMT400078219" "PGSC0003DMT400023280"
[186] "PGSC0003DMT400032801" "PGSC0003DMT400078214" "PGSC0003DMT400052558" "PGSC0003DMT400070441" "PGSC0003DMT400061120"
[191] "PGSC0003DMT400042974" "PGSC0003DMT400060748" "PGSC0003DMT400044098" "PGSC0003DMT400045205" "PGSC0003DMT400075824"
[196] "PGSC0003DMT400041670" "PGSC0003DMT400019535" "PGSC0003DMT400055847" "PGSC0003DMT400026138" "PGSC0003DMT400075027"
[201] "PGSC0003DMT400076700" "PGSC0003DMT400088124" "PGSC0003DMT400016707" "PGSC0003DMT400034150" "PGSC0003DMT400049831"
[206] "PGSC0003DMT400021314" "PGSC0003DMT400013686" "PGSC0003DMT400041253" "PGSC0003DMT400028231" "PGSC0003DMT400023174"
[211] "PGSC0003DMT400075817" "PGSC0003DMT400079843" "PGSC0003DMT400005220" "PGSC0003DMT400031379" "PGSC0003DMT400011604"
[216] "PGSC0003DMT400005298" "PGSC0003DMT400038931" "PGSC0003DMT400065107" "PGSC0003DMT400054679" "PGSC0003DMT400040606"
[221] "PGSC0003DMT400030316" "PGSC0003DMT400022261" "PGSC0003DMT400089450" "PGSC0003DMT400008406" "PGSC0003DMT400060746"
[226] "PGSC0003DMT400048376" "PGSC0003DMT400082504" "PGSC0003DMT400043572" "PGSC0003DMT400029328" "PGSC0003DMT400060747"
[231] "PGSC0003DMT400080063" "PGSC0003DMT400039544" "PGSC0003DMT400034165" "PGSC0003DMT400071708" "PGSC0003DMT400034112"
[236] "PGSC0003DMT400022873" "PGSC0003DMT400012858" "PGSC0003DMT400050958" "PGSC0003DMT400079573" "PGSC0003DMT400060853"
[241] "PGSC0003DMT400009837" "PGSC0003DMT400007790" "PGSC0003DMT400089578" "PGSC0003DMT400080666" "PGSC0003DMT400022255"
[246] "PGSC0003DMT400078030" "PGSC0003DMT400043782" "PGSC0003DMT400022988" "PGSC0003DMT400097557" "PGSC0003DMT400056543"
[251] "PGSC0003DMT400003898" "PGSC0003DMT400019802" "PGSC0003DMT400060621" "PGSC0003DMT400077360" "PGSC0003DMT400083809"
[256] "PGSC0003DMT400021165" "PGSC0003DMT400069709" "PGSC0003DMT400057252" "PGSC0003DMT400060620" "PGSC0003DMT400040558"
[261] "PGSC0003DMT400042934" "PGSC0003DMT400016990" "PGSC0003DMT400073076" "PGSC0003DMT400089309" "PGSC0003DMT400073896"
[266] "PGSC0003DMT400074404" "PGSC0003DMT400082374" "PGSC0003DMT400082023" "PGSC0003DMT400011166" "PGSC0003DMT400044706"
[271] "PGSC0003DMT400060662" "PGSC0003DMT400081462" "PGSC0003DMT400059010" "PGSC0003DMT400066694" "PGSC0003DMT400031387"
[276] "PGSC0003DMT400016935" "PGSC0003DMT400052681" "PGSC0003DMT400048307" "PGSC0003DMT400097105" "PGSC0003DMT400040158"
[281] "PGSC0003DMT400014120" "PGSC0003DMT400068924" "PGSC0003DMT400034339" "PGSC0003DMT400073264" "PGSC0003DMT400029672"
[286] "PGSC0003DMT400034109" "PGSC0003DMT400039056" "PGSC0003DMT400074204" "PGSC0003DMT400008381" "PGSC0003DMT400008550"
[291] "PGSC0003DMT400079785" "PGSC0003DMT400040062" "PGSC0003DMT400032629" "PGSC0003DMT400052957" "PGSC0003DMT400074585"
[296] "PGSC0003DMT400062463" "PGSC0003DMT400019806" "PGSC0003DMT400085260" "PGSC0003DMT400077573" "PGSC0003DMT400094299"
[301] "PGSC0003DMT400049988" "PGSC0003DMT400044736" "PGSC0003DMT400001732" "PGSC0003DMT400056409" "PGSC0003DMT400029404"
[306] "PGSC0003DMT400068379" "PGSC0003DMT400030540" "PGSC0003DMT400021282" "PGSC0003DMT400049529" "PGSC0003DMT400054677"
[311] "PGSC0003DMT400060750" "PGSC0003DMT400021311" "PGSC0003DMT400050538" "PGSC0003DMT400052795" "PGSC0003DMT400022001"
[316] "PGSC0003DMT400062379" "PGSC0003DMT400075642" "PGSC0003DMT400009374" "PGSC0003DMT400069961" "PGSC0003DMT400026490"
[321] "PGSC0003DMT400085470" "PGSC0003DMT400079714" "PGSC0003DMT400061116" "PGSC0003DMT400061716" "PGSC0003DMT400025045"
[326] "PGSC0003DMT400044811" "PGSC0003DMT400096980" "PGSC0003DMT400047539" "PGSC0003DMT400059232" "PGSC0003DMT400003379"
[331] "PGSC0003DMT400028491" "PGSC0003DMT400079574" "PGSC0003DMT400036311" "PGSC0003DMT400086595" "PGSC0003DMT400047732"
[336] "PGSC0003DMT400027228" "PGSC0003DMT400052413" "PGSC0003DMT400019957" "PGSC0003DMT400004153" "PGSC0003DMT400082031"
[341] "PGSC0003DMT400060798" "PGSC0003DMT400009785" "PGSC0003DMT400097242" "PGSC0003DMT400043278" "PGSC0003DMT400041368"
[346] "PGSC0003DMT400058117" "PGSC0003DMT400089047" "PGSC0003DMT400014188" "PGSC0003DMT400013499" "PGSC0003DMT400011129"
[351] "PGSC0003DMT400078583" "PGSC0003DMT400080065" "PGSC0003DMT400044110" "PGSC0003DMT400050949" "PGSC0003DMT400029743"
[356] "PGSC0003DMT400028650" "PGSC0003DMT400064458" "PGSC0003DMT400017451" "PGSC0003DMT400029913" "PGSC0003DMT400095188"
[361] "PGSC0003DMT400060516" "PGSC0003DMT400067920" "PGSC0003DMT400043464"
UP Light MB
[1] "PGSC0003DMT400047146" "PGSC0003DMT400082017" "PGSC0003DMT400015737" "PGSC0003DMT400043020" "PGSC0003DMT400025904"
[6] "PGSC0003DMT400054532" "PGSC0003DMT400011705" "PGSC0003DMT400078227" "PGSC0003DMT400011462" "PGSC0003DMT400039665"
[11] "PGSC0003DMT400057003" "PGSC0003DMT400019785" "PGSC0003DMT400072136" "PGSC0003DMT400025919" "PGSC0003DMT400055176"
[16] "PGSC0003DMT400066352" "PGSC0003DMT400026596" "PGSC0003DMT400012297" "PGSC0003DMT400067138" "PGSC0003DMT400049675"
[21] "PGSC0003DMT400003273" "PGSC0003DMT400066596" "PGSC0003DMT400007202" "PGSC0003DMT400048346" "PGSC0003DMT400075558"
[26] "PGSC0003DMT400021426" "PGSC0003DMT400059705" "PGSC0003DMT400064783" "PGSC0003DMT400019942" "PGSC0003DMT400083785"
[31] "PGSC0003DMT400081258" "PGSC0003DMT400073289" "PGSC0003DMT400045665" "PGSC0003DMT400001992" "PGSC0003DMT400056870"
[36] "PGSC0003DMT400025397" "PGSC0003DMT400009952" "PGSC0003DMT400072619" "PGSC0003DMT400018746" "PGSC0003DMT400005019"
[41] "PGSC0003DMT400039766" "PGSC0003DMT400075317" "PGSC0003DMT400022055" "PGSC0003DMT400073443" "PGSC0003DMT400049512"
[46] "PGSC0003DMT400018236" "PGSC0003DMT400027522" "PGSC0003DMT400067245" "PGSC0003DMT400081328" "PGSC0003DMT400070120"
[51] "PGSC0003DMT400074083" "PGSC0003DMT400026885" "PGSC0003DMT400033449" "PGSC0003DMT400017587" "PGSC0003DMT400073724"
[56] "PGSC0003DMT400008582" "PGSC0003DMT400067247" "PGSC0003DMT400091158" "PGSC0003DMT400039618" "PGSC0003DMT400014566"
[61] "PGSC0003DMT400068086" "PGSC0003DMT400025043" "PGSC0003DMT400048347" "PGSC0003DMT400059570" "PGSC0003DMT400006578"
[66] "PGSC0003DMT400015397" "PGSC0003DMT400002817" "PGSC0003DMT400051045" "PGSC0003DMT400043632" "PGSC0003DMT400045391"
[71] "PGSC0003DMT400042739" "PGSC0003DMT400014455" "PGSC0003DMT400024731" "PGSC0003DMT400018734" "PGSC0003DMT400020641"
[76] "PGSC0003DMT400015630" "PGSC0003DMT400046206" "PGSC0003DMT400054474" "PGSC0003DMT400047088" "PGSC0003DMT400076442"
[81] "PGSC0003DMT400083739" "PGSC0003DMT400063205" "PGSC0003DMT400017004" "PGSC0003DMT400017590" "PGSC0003DMT400004222"
[86] "PGSC0003DMT400029571" "PGSC0003DMT400032033" "PGSC0003DMT400022802" "PGSC0003DMT400059173" "PGSC0003DMT400080765"
[91] "PGSC0003DMT400004592" "PGSC0003DMT400026515" "PGSC0003DMT400001935" "PGSC0003DMT400065046" "PGSC0003DMT400027157"
[96] "PGSC0003DMT400068735" "PGSC0003DMT400058959" "PGSC0003DMT400048609" "PGSC0003DMT400072624" "PGSC0003DMT400044301"
[101] "PGSC0003DMT400004459" "PGSC0003DMT400001076" "PGSC0003DMT400020827" "PGSC0003DMT400031568" "PGSC0003DMT400024836"
[106] "PGSC0003DMT400002963" "PGSC0003DMT400026260" "PGSC0003DMT400040409" "PGSC0003DMT400071037" "PGSC0003DMT400048379"
[111] "PGSC0003DMT400010518" "PGSC0003DMT400006056" "PGSC0003DMT400042428" "PGSC0003DMT400047869" "PGSC0003DMT400024711"
[116] "PGSC0003DMT400024692" "PGSC0003DMT400071066" "PGSC0003DMT400037016" "PGSC0003DMT400029751" "PGSC0003DMT400073532"
[121] "PGSC0003DMT400063687" "PGSC0003DMT400033517" "PGSC0003DMT400048133" "PGSC0003DMT400022614" "PGSC0003DMT400072533"
[126] "PGSC0003DMT400060145" "PGSC0003DMT400001660" "PGSC0003DMT400074388" "PGSC0003DMT400023467" "PGSC0003DMT400021751"
[131] "PGSC0003DMT400042595" "PGSC0003DMT400024673" "PGSC0003DMT400032932" "PGSC0003DMT400037674" "PGSC0003DMT400057257"
[136] "PGSC0003DMT400026062" "PGSC0003DMT400022524" "PGSC0003DMT400073314" "PGSC0003DMT400018924" "PGSC0003DMT400020469"
[141] "PGSC0003DMT400060391" "PGSC0003DMT400045143" "PGSC0003DMT400047273" "PGSC0003DMT400075426" "PGSC0003DMT400073482"
[146] "PGSC0003DMT400065176" "PGSC0003DMT400034232" "PGSC0003DMT400071485" "PGSC0003DMT400070920" "PGSC0003DMT400025596"
[151] "PGSC0003DMT400010624" "PGSC0003DMT400000367" "PGSC0003DMT400022657" "PGSC0003DMT400023962" "PGSC0003DMT400086076"
[156] "PGSC0003DMT400026227" "PGSC0003DMT400073580" "PGSC0003DMT400009432" "PGSC0003DMT400056672" "PGSC0003DMT400037472"
[161] "PGSC0003DMT400035513" "PGSC0003DMT400039054" "PGSC0003DMT400017059" "PGSC0003DMT400071820" "PGSC0003DMT400036055"
[166] "PGSC0003DMT400066536" "PGSC0003DMT400009927" "PGSC0003DMT400061951" "PGSC0003DMT400047298" "PGSC0003DMT400007468"
[171] "PGSC0003DMT400001958" "PGSC0003DMT400054969" "PGSC0003DMT400025521" "PGSC0003DMT400009567" "PGSC0003DMT400055426"
[176] "PGSC0003DMT400076923" "PGSC0003DMT400009202" "PGSC0003DMT400069976" "PGSC0003DMT400079606" "PGSC0003DMT400077957"
[181] "PGSC0003DMT400034158" "PGSC0003DMT400027233" "PGSC0003DMT400009445" "PGSC0003DMT400003637" "PGSC0003DMT400047192"
[186] "PGSC0003DMT400075841" "PGSC0003DMT400054110" "PGSC0003DMT400071477" "PGSC0003DMT400066671" "PGSC0003DMT400042743"
[191] "PGSC0003DMT400067717" "PGSC0003DMT400022265" "PGSC0003DMT400001980" "PGSC0003DMT400088045" "PGSC0003DMT400055341"
[196] "PGSC0003DMT400018340" "PGSC0003DMT400042439" "PGSC0003DMT400012237" "PGSC0003DMT400066953" "PGSC0003DMT400007072"
[201] "PGSC0003DMT400020890" "PGSC0003DMT400019013" "PGSC0003DMT400064913" "PGSC0003DMT400095760" "PGSC0003DMT400067527"
[206] "PGSC0003DMT400002951" "PGSC0003DMT400055878" "PGSC0003DMT400027378" "PGSC0003DMT400065855" "PGSC0003DMT400090114"
[211] "PGSC0003DMT400021646" "PGSC0003DMT400073749" "PGSC0003DMT400018472" "PGSC0003DMT400040845" "PGSC0003DMT400063491"
[216] "PGSC0003DMT400052999" "PGSC0003DMT400035851" "PGSC0003DMT400012546" "PGSC0003DMT400068473" "PGSC0003DMT400023188"
[221] "PGSC0003DMT400063654" "PGSC0003DMT400003000" "PGSC0003DMT400058675" "PGSC0003DMT400079594" "PGSC0003DMT400079287"
[226] "PGSC0003DMT400034526" "PGSC0003DMT400035529" "PGSC0003DMT400083113" "PGSC0003DMT400068535" "PGSC0003DMT400075837"
[231] "PGSC0003DMT400072720" "PGSC0003DMT400048042" "PGSC0003DMT400064673" "PGSC0003DMT400095689" "PGSC0003DMT400031525"
[236] "PGSC0003DMT400022624" "PGSC0003DMT400065887" "PGSC0003DMT400063125" "PGSC0003DMT400011630" "PGSC0003DMT400058927"
[241] "PGSC0003DMT400079324" "PGSC0003DMT400032725" "PGSC0003DMT400049574" "PGSC0003DMT400002155" "PGSC0003DMT400045319"
[246] "PGSC0003DMT400069814" "PGSC0003DMT400075172" "PGSC0003DMT400029504" "PGSC0003DMT400073851" "PGSC0003DMT400047547"
[251] "PGSC0003DMT400083203" "PGSC0003DMT400011403" "PGSC0003DMT400083071" "PGSC0003DMT400017390" "PGSC0003DMT400005829"
[256] "PGSC0003DMT400064751" "PGSC0003DMT400054163" "PGSC0003DMT400000685" "PGSC0003DMT400026312" "PGSC0003DMT400023176"
[261] "PGSC0003DMT400015076" "PGSC0003DMT400027815" "PGSC0003DMT400036281" "PGSC0003DMT400034103" "PGSC0003DMT400001297"
[266] "PGSC0003DMT400047907" "PGSC0003DMT400062064" "PGSC0003DMT400049753" "PGSC0003DMT400019988" "PGSC0003DMT400020516"
[271] "PGSC0003DMT400013660" "PGSC0003DMT400058325" "PGSC0003DMT400083993" "PGSC0003DMT400045961" "PGSC0003DMT400080060"
[276] "PGSC0003DMT400061231" "PGSC0003DMT400068575" "PGSC0003DMT400037483" "PGSC0003DMT400044262" "PGSC0003DMT400003582"
[281] "PGSC0003DMT400060137" "PGSC0003DMT400062088" "PGSC0003DMT400032390" "PGSC0003DMT400044197" "PGSC0003DMT400006249"
[286] "PGSC0003DMT400077203" "PGSC0003DMT400090475" "PGSC0003DMT400008625" "PGSC0003DMT400033733" "PGSC0003DMT400077234"
[291] "PGSC0003DMT400007760" "PGSC0003DMT400012353" "PGSC0003DMT400060204" "PGSC0003DMT400039857" "PGSC0003DMT400015047"
[296] "PGSC0003DMT400049788" "PGSC0003DMT400051868" "PGSC0003DMT400045235" "PGSC0003DMT400047882" "PGSC0003DMT400067047"
[301] "PGSC0003DMT400000107" "PGSC0003DMT400035621" "PGSC0003DMT400036404" "PGSC0003DMT400066909" "PGSC0003DMT400074855"
[306] "PGSC0003DMT400054119" "PGSC0003DMT400058374" "PGSC0003DMT400077202" "PGSC0003DMT400001611" "PGSC0003DMT400018136"
[311] "PGSC0003DMT400068093" "PGSC0003DMT400056432" "PGSC0003DMT400095893" "PGSC0003DMT400038770" "PGSC0003DMT400003602"
[316] "PGSC0003DMT400041976" "PGSC0003DMT400069045" "PGSC0003DMT400077631" "PGSC0003DMT400077633" "PGSC0003DMT400047926"
[321] "PGSC0003DMT400059098" "PGSC0003DMT400013730" "PGSC0003DMT400077768" "PGSC0003DMT400003391" "PGSC0003DMT400083063"
[326] "PGSC0003DMT400047376" "PGSC0003DMT400066165" "PGSC0003DMT400068472" "PGSC0003DMT400023673" "PGSC0003DMT400039313"
[331] "PGSC0003DMT400044055" "PGSC0003DMT400073750" "PGSC0003DMT400031751" "PGSC0003DMT400047124" "PGSC0003DMT400020987"
[336] "PGSC0003DMT400077778" "PGSC0003DMT400073352" "PGSC0003DMT400040774" "PGSC0003DMT400017745" "PGSC0003DMT400083501"
[341] "PGSC0003DMT400071682" "PGSC0003DMT400059225" "PGSC0003DMT400001036" "PGSC0003DMT400073117" "PGSC0003DMT400088101"
[346] "PGSC0003DMT400028481" "PGSC0003DMT400063425" "PGSC0003DMT400041083" "PGSC0003DMT400006793" "PGSC0003DMT400054830"
[351] "PGSC0003DMT400024289" "PGSC0003DMT400078903" "PGSC0003DMT400038501" "PGSC0003DMT400080516" "PGSC0003DMT400028832"
[356] "PGSC0003DMT400038374" "PGSC0003DMT400020171" "PGSC0003DMT400058487" "PGSC0003DMT400013987" "PGSC0003DMT400018447"
[361] "PGSC0003DMT400017202" "PGSC0003DMT400059380" "PGSC0003DMT400031868" "PGSC0003DMT400018971" "PGSC0003DMT400031065"
[366] "PGSC0003DMT400055560" "PGSC0003DMT400077905" "PGSC0003DMT400075200" "PGSC0003DMT400002016" "PGSC0003DMT400073927"
[371] "PGSC0003DMT400016212" "PGSC0003DMT400012885" "PGSC0003DMT400024006" "PGSC0003DMT400074873" "PGSC0003DMT400063868"
[376] "PGSC0003DMT400001575" "PGSC0003DMT400069449" "PGSC0003DMT400032272" "PGSC0003DMT400088684" "PGSC0003DMT400057519"
[381] "PGSC0003DMT400071195" "PGSC0003DMT400045210" "PGSC0003DMT400018490" "PGSC0003DMT400041693" "PGSC0003DMT400004978"
[386] "PGSC0003DMT400004975" "PGSC0003DMT400006063" "PGSC0003DMT400039034" "PGSC0003DMT400079355" "PGSC0003DMT400022210"
[391] "PGSC0003DMT400066721" "PGSC0003DMT400077388" "PGSC0003DMT400045739" "PGSC0003DMT400010341" "PGSC0003DMT400009330"
[396] "PGSC0003DMT400056229" "PGSC0003DMT400018860" "PGSC0003DMT400043275" "PGSC0003DMT400049986" "PGSC0003DMT400067689"
[401] "PGSC0003DMT400021450" "PGSC0003DMT400049166" "PGSC0003DMT400047228" "PGSC0003DMT400039553" "PGSC0003DMT400050859"
[406] "PGSC0003DMT400020282" "PGSC0003DMT400086532" "PGSC0003DMT400062010" "PGSC0003DMT400011381" "PGSC0003DMT400083197"
[411] "PGSC0003DMT400056204" "PGSC0003DMT400000233" "PGSC0003DMT400053771" "PGSC0003DMT400020608" "PGSC0003DMT400011652"
[416] "PGSC0003DMT400031388" "PGSC0003DMT400093996" "PGSC0003DMT400054292" "PGSC0003DMT400002923" "PGSC0003DMT400097629"
[421] "PGSC0003DMT400014094" "PGSC0003DMT400026485" "PGSC0003DMT400074275" "PGSC0003DMT400055320" "PGSC0003DMT400031529"
[426] "PGSC0003DMT400089680" "PGSC0003DMT400071904" "PGSC0003DMT400075471" "PGSC0003DMT400043468" "PGSC0003DMT400018524"
[431] "PGSC0003DMT400031469" "PGSC0003DMT400001954" "PGSC0003DMT400037224" "PGSC0003DMT400087282" "PGSC0003DMT400065310"
[436] "PGSC0003DMT400096358" "PGSC0003DMT400003644" "PGSC0003DMT400048862" "PGSC0003DMT400063277" "PGSC0003DMT400022551"
[441] "PGSC0003DMT400038438" "PGSC0003DMT400097101" "PGSC0003DMT400002305" "PGSC0003DMT400076372" "PGSC0003DMT400019209"
[446] "PGSC0003DMT400080616" "PGSC0003DMT400094880" "PGSC0003DMT400026035" "PGSC0003DMT400012881" "PGSC0003DMT400079099"
[451] "PGSC0003DMT400092373" "PGSC0003DMT400002438" "PGSC0003DMT400023470" "PGSC0003DMT400049601" "PGSC0003DMT400092291"
[456] "PGSC0003DMT400012265" "PGSC0003DMT400085844" "PGSC0003DMT400056819" "PGSC0003DMT400059557" "PGSC0003DMT400072208"
[461] "PGSC0003DMT400016105" "PGSC0003DMT400008240" "PGSC0003DMT400026311" "PGSC0003DMT400039285"
Wound Bj
[1] "PGSC0003DMT400020895" "PGSC0003DMT400040459" "PGSC0003DMT400081407" "PGSC0003DMT400033687" "PGSC0003DMT400015087"
[6] "PGSC0003DMT400006390" "PGSC0003DMT400065091" "PGSC0003DMT400021880" "PGSC0003DMT400006508" "PGSC0003DMT400064307"
[11] "PGSC0003DMT400052597" "PGSC0003DMT400001303" "PGSC0003DMT400051893" "PGSC0003DMT400063316" "PGSC0003DMT400023028"
[16] "PGSC0003DMT400060552" "PGSC0003DMT400031664" "PGSC0003DMT400036641" "PGSC0003DMT400001833" "PGSC0003DMT400066383"
[21] "PGSC0003DMT400076712" "PGSC0003DMT400004371" "PGSC0003DMT400041762" "PGSC0003DMT400076208" "PGSC0003DMT400038377"
[26] "PGSC0003DMT400024574" "PGSC0003DMT400040717" "PGSC0003DMT400010109" "PGSC0003DMT400083474" "PGSC0003DMT400042258"
[31] "PGSC0003DMT400003995" "PGSC0003DMT400059105" "PGSC0003DMT400045740" "PGSC0003DMT400044328" "PGSC0003DMT400053670"
[36] "PGSC0003DMT400003351" "PGSC0003DMT400018258" "PGSC0003DMT400002777" "PGSC0003DMT400050813" "PGSC0003DMT400091665"
[41] "PGSC0003DMT400039444" "PGSC0003DMT400060854" "PGSC0003DMT400019327" "PGSC0003DMT400019385" "PGSC0003DMT400069840"
[46] "PGSC0003DMT400028188" "PGSC0003DMT400053750" "PGSC0003DMT400079748" "PGSC0003DMT400002347" "PGSC0003DMT400062857"
[51] "PGSC0003DMT400057204" "PGSC0003DMT400000151" "PGSC0003DMT400050093" "PGSC0003DMT400058670" "PGSC0003DMT400001548"
[56] "PGSC0003DMT400074447" "PGSC0003DMT400077589" "PGSC0003DMT400027351" "PGSC0003DMT400001401" "PGSC0003DMT400071314"
[61] "PGSC0003DMT400045517" "PGSC0003DMT400066410" "PGSC0003DMT400033380" "PGSC0003DMT400065837" "PGSC0003DMT400021028"
[66] "PGSC0003DMT400018363" "PGSC0003DMT400081378" "PGSC0003DMT400073799" "PGSC0003DMT400004156" "PGSC0003DMT400008772"
[71] "PGSC0003DMT400040381" "PGSC0003DMT400057603" "PGSC0003DMT400002527" "PGSC0003DMT400010271" "PGSC0003DMT400075555"
[76] "PGSC0003DMT400081228" "PGSC0003DMT400017935" "PGSC0003DMT400070156" "PGSC0003DMT400011072" "PGSC0003DMT400026123"
[81] "PGSC0003DMT400059655" "PGSC0003DMT400028987" "PGSC0003DMT400055078" "PGSC0003DMT400074978" "PGSC0003DMT400044237"
[86] "PGSC0003DMT400050067" "PGSC0003DMT400032434" "PGSC0003DMT400000957" "PGSC0003DMT400008226" "PGSC0003DMT400061711"
[91] "PGSC0003DMT400039812" "PGSC0003DMT400011074" "PGSC0003DMT400009227" "PGSC0003DMT400033819" "PGSC0003DMT400082098"
[96] "PGSC0003DMT400000064" "PGSC0003DMT400040284" "PGSC0003DMT400069960" "PGSC0003DMT400078243" "PGSC0003DMT400005587"
[101] "PGSC0003DMT400070431" "PGSC0003DMT400036848" "PGSC0003DMT400067992" "PGSC0003DMT400000646" "PGSC0003DMT400034122"
[106] "PGSC0003DMT400067462" "PGSC0003DMT400031815" "PGSC0003DMT400003643" "PGSC0003DMT400058291" "PGSC0003DMT400029652"
[111] "PGSC0003DMT400007869" "PGSC0003DMT400082809" "PGSC0003DMT400003534" "PGSC0003DMT400064215" "PGSC0003DMT400029550"
[116] "PGSC0003DMT400023190" "PGSC0003DMT400070107" "PGSC0003DMT400072825" "PGSC0003DMT400025985" "PGSC0003DMT400055228"
[121] "PGSC0003DMT400047957" "PGSC0003DMT400032321" "PGSC0003DMT400011075" "PGSC0003DMT400004717" "PGSC0003DMT400040182"
[126] "PGSC0003DMT400004688" "PGSC0003DMT400029759" "PGSC0003DMT400025536" "PGSC0003DMT400013905" "PGSC0003DMT400004465"
[131] "PGSC0003DMT400064284" "PGSC0003DMT400067162" "PGSC0003DMT400042255" "PGSC0003DMT400079528" "PGSC0003DMT400001712"
[136] "PGSC0003DMT400072279" "PGSC0003DMT400001911" "PGSC0003DMT400002876" "PGSC0003DMT400061281" "PGSC0003DMT400022520"
[141] "PGSC0003DMT400008510" "PGSC0003DMT400072514" "PGSC0003DMT400011031" "PGSC0003DMT400013748" "PGSC0003DMT400052060"
[146] "PGSC0003DMT400054457" "PGSC0003DMT400038561" "PGSC0003DMT400000507" "PGSC0003DMT400081790" "PGSC0003DMT400084224"
[151] "PGSC0003DMT400051180" "PGSC0003DMT400001405" "PGSC0003DMT400057378" "PGSC0003DMT400039904" "PGSC0003DMT400075747"
[156] "PGSC0003DMT400031862" "PGSC0003DMT400007570" "PGSC0003DMT400037075" "PGSC0003DMT400001287" "PGSC0003DMT400037638"
[161] "PGSC0003DMT400006751" "PGSC0003DMT400075236" "PGSC0003DMT400031680" "PGSC0003DMT400067932" "PGSC0003DMT400003054"
[166] "PGSC0003DMT400029293" "PGSC0003DMT400074156" "PGSC0003DMT400063032" "PGSC0003DMT400002934" "PGSC0003DMT400000930"
[171] "PGSC0003DMT400053823" "PGSC0003DMT400032707" "PGSC0003DMT400050791" "PGSC0003DMT400020700" "PGSC0003DMT400041801"
[176] "PGSC0003DMT400092874" "PGSC0003DMT400067663" "PGSC0003DMT400016201" "PGSC0003DMT400070208" "PGSC0003DMT400028769"
[181] "PGSC0003DMT400001446" "PGSC0003DMT400078786" "PGSC0003DMT400018456" "PGSC0003DMT400054412" "PGSC0003DMT400070388"
[186] "PGSC0003DMT400018012" "PGSC0003DMT400011993" "PGSC0003DMT400049672" "PGSC0003DMT400005552" "PGSC0003DMT400081395"
[191] "PGSC0003DMT400052217" "PGSC0003DMT400036695" "PGSC0003DMT400026129" "PGSC0003DMT400042438" "PGSC0003DMT400014228"
[196] "PGSC0003DMT400076694" "PGSC0003DMT400016450" "PGSC0003DMT400033367" "PGSC0003DMT400038580" "PGSC0003DMT400023246"
[201] "PGSC0003DMT400082479" "PGSC0003DMT400001041" "PGSC0003DMT400009117" "PGSC0003DMT400016468" "PGSC0003DMT400045531"
[206] "PGSC0003DMT400016288" "PGSC0003DMT400003666" "PGSC0003DMT400012085" "PGSC0003DMT400061841" "PGSC0003DMT400001596"
[211] "PGSC0003DMT400002095" "PGSC0003DMT400049163" "PGSC0003DMT400039333" "PGSC0003DMT400037876" "PGSC0003DMT400011907"
[216] "PGSC0003DMT400028619" "PGSC0003DMT400009759" "PGSC0003DMT400017688" "PGSC0003DMT400039903" "PGSC0003DMT400063677"
[221] "PGSC0003DMT400037827" "PGSC0003DMT400050253" "PGSC0003DMT400012062" "PGSC0003DMT400080455" "PGSC0003DMT400024477"
[226] "PGSC0003DMT400056076" "PGSC0003DMT400033610" "PGSC0003DMT400078521" "PGSC0003DMT400009212" "PGSC0003DMT400018269"
[231] "PGSC0003DMT400079240" "PGSC0003DMT400071600" "PGSC0003DMT400039851" "PGSC0003DMT400008622" "PGSC0003DMT400070801"
[236] "PGSC0003DMT400058204" "PGSC0003DMT400060962" "PGSC0003DMT400010326" "PGSC0003DMT400071831" "PGSC0003DMT400073633"
[241] "PGSC0003DMT400041122" "PGSC0003DMT400026708" "PGSC0003DMT400039339" "PGSC0003DMT400014122" "PGSC0003DMT400061482"
[246] "PGSC0003DMT400027172" "PGSC0003DMT400012066" "PGSC0003DMT400033609" "PGSC0003DMT400064553" "PGSC0003DMT400021762"
[251] "PGSC0003DMT400053830" "PGSC0003DMT400069311" "PGSC0003DMT400075504" "PGSC0003DMT400031149" "PGSC0003DMT400068788"
[256] "PGSC0003DMT400081495" "PGSC0003DMT400065179" "PGSC0003DMT400000098" "PGSC0003DMT400031636" "PGSC0003DMT400027353"
[261] "PGSC0003DMT400060471" "PGSC0003DMT400023000" "PGSC0003DMT400065027" "PGSC0003DMT400075209" "PGSC0003DMT400016360"
[266] "PGSC0003DMT400013972" "PGSC0003DMT400028537" "PGSC0003DMT400070311" "PGSC0003DMT400066197" "PGSC0003DMT400009897"
[271] "PGSC0003DMT400070754" "PGSC0003DMT400051098" "PGSC0003DMT400038293" "PGSC0003DMT400021864" "PGSC0003DMT400033082"
[276] "PGSC0003DMT400055214" "PGSC0003DMT400020534" "PGSC0003DMT400001119" "PGSC0003DMT400034193" "PGSC0003DMT400082074"
[281] "PGSC0003DMT400044831" "PGSC0003DMT400010056" "PGSC0003DMT400010866" "PGSC0003DMT400043852" "PGSC0003DMT400064477"
[286] "PGSC0003DMT400054403" "PGSC0003DMT400064087" "PGSC0003DMT400022024" "PGSC0003DMT400052012" "PGSC0003DMT400068087"
[291] "PGSC0003DMT400016545" "PGSC0003DMT400057823" "PGSC0003DMT400051161" "PGSC0003DMT400060963" "PGSC0003DMT400094564"
[296] "PGSC0003DMT400041563" "PGSC0003DMT400035274" "PGSC0003DMT400078131" "PGSC0003DMT400049648" "PGSC0003DMT400003947"
[301] "PGSC0003DMT400027835" "PGSC0003DMT400070774" "PGSC0003DMT400067856" "PGSC0003DMT400072912" "PGSC0003DMT400093189"
[306] "PGSC0003DMT400016056" "PGSC0003DMT400075459" "PGSC0003DMT400039298" "PGSC0003DMT400061198" "PGSC0003DMT400023099"
[311] "PGSC0003DMT400013749" "PGSC0003DMT400002770" "PGSC0003DMT400030337" "PGSC0003DMT400007865" "PGSC0003DMT400054190"
[316] "PGSC0003DMT400074657" "PGSC0003DMT400037518" "PGSC0003DMT400064609" "PGSC0003DMT400058561" "PGSC0003DMT400028801"
[321] "PGSC0003DMT400066364" "PGSC0003DMT400003877" "PGSC0003DMT400041637" "PGSC0003DMT400002054" "PGSC0003DMT400048268"
[326] "PGSC0003DMT400068776" "PGSC0003DMT400025571" "PGSC0003DMT400032509" "PGSC0003DMT400075441" "PGSC0003DMT400015222"
[331] "PGSC0003DMT400066913" "PGSC0003DMT400022327" "PGSC0003DMT400046161" "PGSC0003DMT400040122" "PGSC0003DMT400041049"
[336] "PGSC0003DMT400062083" "PGSC0003DMT400047171" "PGSC0003DMT400057131" "PGSC0003DMT400022442" "PGSC0003DMT400032582"
[341] "PGSC0003DMT400067429" "PGSC0003DMT400049074" "PGSC0003DMT400036874" "PGSC0003DMT400032926" "PGSC0003DMT400069529"
[346] "PGSC0003DMT400039662" "PGSC0003DMT400042471" "PGSC0003DMT400084227" "PGSC0003DMT400017159" "PGSC0003DMT400020322"
[351] "PGSC0003DMT400091450" "PGSC0003DMT400046279" "PGSC0003DMT400090827" "PGSC0003DMT400060046" "PGSC0003DMT400016967"
[356] "PGSC0003DMT400055717" "PGSC0003DMT400070160" "PGSC0003DMT400061058" "PGSC0003DMT400023183" "PGSC0003DMT400037562"
[361] "PGSC0003DMT400005557" "PGSC0003DMT400081437" "PGSC0003DMT400043708" "PGSC0003DMT400075201" "PGSC0003DMT400046038"
[366] "PGSC0003DMT400018063" "PGSC0003DMT400055753" "PGSC0003DMT400030031" "PGSC0003DMT400034435" "PGSC0003DMT400094074"
[371] "PGSC0003DMT400029468" "PGSC0003DMT400009380" "PGSC0003DMT400035714" "PGSC0003DMT400074322" "PGSC0003DMT400036896"
[376] "PGSC0003DMT400016157" "PGSC0003DMT400079150" "PGSC0003DMT400077170" "PGSC0003DMT400060658" "PGSC0003DMT400041571"
[381] "PGSC0003DMT400019290" "PGSC0003DMT400022651" "PGSC0003DMT400046973" "PGSC0003DMT400032809" "PGSC0003DMT400015590"
[386] "PGSC0003DMT400057463" "PGSC0003DMT400091433" "PGSC0003DMT400067513" "PGSC0003DMT400037882" "PGSC0003DMT400032959"
[391] "PGSC0003DMT400040637" "PGSC0003DMT400068028" "PGSC0003DMT400078369" "PGSC0003DMT400048460" "PGSC0003DMT400003942"
[396] "PGSC0003DMT400013383" "PGSC0003DMT400079507" "PGSC0003DMT400064995" "PGSC0003DMT400053070" "PGSC0003DMT400020923"
[401] "PGSC0003DMT400039288" "PGSC0003DMT400016858" "PGSC0003DMT400079267" "PGSC0003DMT400019618" "PGSC0003DMT400068091"
[406] "PGSC0003DMT400030334" "PGSC0003DMT400004734" "PGSC0003DMT400072098" "PGSC0003DMT400023253" "PGSC0003DMT400004466"
[411] "PGSC0003DMT400079078" "PGSC0003DMT400097563" "PGSC0003DMT400088211" "PGSC0003DMT400078444" "PGSC0003DMT400050024"
[416] "PGSC0003DMT400031520" "PGSC0003DMT400055428" "PGSC0003DMT400052390" "PGSC0003DMT400016546" "PGSC0003DMT400049112"
[421] "PGSC0003DMT400007906" "PGSC0003DMT400016283" "PGSC0003DMT400002870" "PGSC0003DMT400093611" "PGSC0003DMT400032968"
[426] "PGSC0003DMT400042819" "PGSC0003DMT400029360" "PGSC0003DMT400012763" "PGSC0003DMT400083120" "PGSC0003DMT400053827"
[431] "PGSC0003DMT400080690" "PGSC0003DMT400053776" "PGSC0003DMT400043513" "PGSC0003DMT400022328" "PGSC0003DMT400054968"
[436] "PGSC0003DMT400021086" "PGSC0003DMT400008555" "PGSC0003DMT400074252" "PGSC0003DMT400061104" "PGSC0003DMT400016755"
[441] "PGSC0003DMT400084744" "PGSC0003DMT400067586" "PGSC0003DMT400029098" "PGSC0003DMT400030176" "PGSC0003DMT400022555"
[446] "PGSC0003DMT400048100" "PGSC0003DMT400012031" "PGSC0003DMT400040462" "PGSC0003DMT400009991" "PGSC0003DMT400019470"
[451] "PGSC0003DMT400055190" "PGSC0003DMT400031719" "PGSC0003DMT400007601" "PGSC0003DMT400090850" "PGSC0003DMT400072311"
[456] "PGSC0003DMT400087380" "PGSC0003DMT400051101" "PGSC0003DMT400024596" "PGSC0003DMT400055189" "PGSC0003DMT400044028"
[461] "PGSC0003DMT400032748" "PGSC0003DMT400097678" "PGSC0003DMT400072715" "PGSC0003DMT400031580" "PGSC0003DMT400059626"
[466] "PGSC0003DMT400016160" "PGSC0003DMT400058377" "PGSC0003DMT400009004" "PGSC0003DMT400038710" "PGSC0003DMT400065000"
[471] "PGSC0003DMT400009665" "PGSC0003DMT400054902" "PGSC0003DMT400065563" "PGSC0003DMT400061341" "PGSC0003DMT400048996"
[476] "PGSC0003DMT400031330" "PGSC0003DMT400038889" "PGSC0003DMT400040665" "PGSC0003DMT400058159" "PGSC0003DMT400082398"
[481] "PGSC0003DMT400063329" "PGSC0003DMT400005571" "PGSC0003DMT400039426" "PGSC0003DMT400043359" "PGSC0003DMT400073252"
[486] "PGSC0003DMT400081769" "PGSC0003DMT400042959" "PGSC0003DMT400057334" "PGSC0003DMT400013272" "PGSC0003DMT400065103"
[491] "PGSC0003DMT400047335"
UP Wound MB
[1] "PGSC0003DMT400045450" "PGSC0003DMT400015899" "PGSC0003DMT400048049" "PGSC0003DMT400020517" "PGSC0003DMT400077302"
[6] "PGSC0003DMT400012995" "PGSC0003DMT400003334" "PGSC0003DMT400089643" "PGSC0003DMT400018282" "PGSC0003DMT400064256"
[11] "PGSC0003DMT400008688" "PGSC0003DMT400012413" "PGSC0003DMT400028683" "PGSC0003DMT400009696" "PGSC0003DMT400071370"
[16] "PGSC0003DMT400009924" "PGSC0003DMT400072044" "PGSC0003DMT400085117" "PGSC0003DMT400030515" "PGSC0003DMT400012732"
[21] "PGSC0003DMT400069822" "PGSC0003DMT400031464" "PGSC0003DMT400066571" "PGSC0003DMT400031773" "PGSC0003DMT400024250"
[26] "PGSC0003DMT400070833" "PGSC0003DMT400006734" "PGSC0003DMT400056182" "PGSC0003DMT400067635" "PGSC0003DMT400030030"
[31] "PGSC0003DMT400009764" "PGSC0003DMT400014686" "PGSC0003DMT400030388" "PGSC0003DMT400014415" "PGSC0003DMT400019416"
[36] "PGSC0003DMT400044607" "PGSC0003DMT400086405" "PGSC0003DMT400091831" "PGSC0003DMT400043204" "PGSC0003DMT400013821"
[41] "PGSC0003DMT400013438" "PGSC0003DMT400026051" "PGSC0003DMT400046825" "PGSC0003DMT400009860" "PGSC0003DMT400001921"
[46] "PGSC0003DMT400082472" "PGSC0003DMT400036188" "PGSC0003DMT400046828" "PGSC0003DMT400001383" "PGSC0003DMT400022574"
[51] "PGSC0003DMT400068810" "PGSC0003DMT400040920" "PGSC0003DMT400030630" "PGSC0003DMT400068374" "PGSC0003DMT400012566"
[56] "PGSC0003DMT400006945" "PGSC0003DMT400019030" "PGSC0003DMT400024508" "PGSC0003DMT400072255" "PGSC0003DMT400023368"
[61] "PGSC0003DMT400072001" "PGSC0003DMT400063133" "PGSC0003DMT400004111" "PGSC0003DMT400073806" "PGSC0003DMT400036051"
[66] "PGSC0003DMT400026046" "PGSC0003DMT400070545" "PGSC0003DMT400039384" "PGSC0003DMT400064207" "PGSC0003DMT400043110"
[71] "PGSC0003DMT400073563" "PGSC0003DMT400070004" "PGSC0003DMT400003037" "PGSC0003DMT400073396" "PGSC0003DMT400024108"
[76] "PGSC0003DMT400026970" "PGSC0003DMT400079206" "PGSC0003DMT400012710" "PGSC0003DMT400082505" "PGSC0003DMT400078935"
[81] "PGSC0003DMT400050364" "PGSC0003DMT400078292" "PGSC0003DMT400078796" "PGSC0003DMT400002736" "PGSC0003DMT400014068"
[86] "PGSC0003DMT400017478" "PGSC0003DMT400078837" "PGSC0003DMT400073300" "PGSC0003DMT400019757" "PGSC0003DMT400072882"
[91] "PGSC0003DMT400062841" "PGSC0003DMT400046727" "PGSC0003DMT400000651" "PGSC0003DMT400065489" "PGSC0003DMT400034029"
[96] "PGSC0003DMT400057528" "PGSC0003DMT400035085" "PGSC0003DMT400096863" "PGSC0003DMT400078065" "PGSC0003DMT400001382"
[101] "PGSC0003DMT400019032" "PGSC0003DMT400075980" "PGSC0003DMT400096753" "PGSC0003DMT400022679" "PGSC0003DMT400072729"
[106] "PGSC0003DMT400014529" "PGSC0003DMT400070134" "PGSC0003DMT400011279" "PGSC0003DMT400059023" "PGSC0003DMT400083940"
[111] "PGSC0003DMT400044522" "PGSC0003DMT400023725" "PGSC0003DMT400061257" "PGSC0003DMT400022788" "PGSC0003DMT400009749"
[116] "PGSC0003DMT400067038" "PGSC0003DMT400067034" "PGSC0003DMT400064235" "PGSC0003DMT400075456" "PGSC0003DMT400067835"
[121] "PGSC0003DMT400044688" "PGSC0003DMT400037779" "PGSC0003DMT400028567" "PGSC0003DMT400057792" "PGSC0003DMT400061221"
[126] "PGSC0003DMT400031158" "PGSC0003DMT400007485" "PGSC0003DMT400060225" "PGSC0003DMT400009748" "PGSC0003DMT400088323"
[131] "PGSC0003DMT400063081" "PGSC0003DMT400031142" "PGSC0003DMT400091500" "PGSC0003DMT400044826" "PGSC0003DMT400071761"
[136] "PGSC0003DMT400066507" "PGSC0003DMT400006497" "PGSC0003DMT400064924" "PGSC0003DMT400025955" "PGSC0003DMT400041850"
[141] "PGSC0003DMT400075641" "PGSC0003DMT400004447" "PGSC0003DMT400004112" "PGSC0003DMT400045156" "PGSC0003DMT400074766"
[146] "PGSC0003DMT400002746" "PGSC0003DMT400036595" "PGSC0003DMT400049562" "PGSC0003DMT400047489" "PGSC0003DMT400041985"
[151] "PGSC0003DMT400043759" "PGSC0003DMT400074709" "PGSC0003DMT400030287" "PGSC0003DMT400059857" "PGSC0003DMT400058594"
[156] "PGSC0003DMT400056874" "PGSC0003DMT400016339" "PGSC0003DMT400054207" "PGSC0003DMT400013851" "PGSC0003DMT400005377"
[161] "PGSC0003DMT400001839" "PGSC0003DMT400021923" "PGSC0003DMT400010264" "PGSC0003DMT400032735" "PGSC0003DMT400024632"
[166] "PGSC0003DMT400071453" "PGSC0003DMT400068305" "PGSC0003DMT400011793" "PGSC0003DMT400074781" "PGSC0003DMT400042054"
[171] "PGSC0003DMT400020526" "PGSC0003DMT400081725" "PGSC0003DMT400016143" "PGSC0003DMT400079675" "PGSC0003DMT400006367"
[176] "PGSC0003DMT400079158" "PGSC0003DMT400001860" "PGSC0003DMT400043087" "PGSC0003DMT400035024" "PGSC0003DMT400077934"
[181] "PGSC0003DMT400003361" "PGSC0003DMT400061578" "PGSC0003DMT400030553" "PGSC0003DMT400033347" "PGSC0003DMT400035734"
[186] "PGSC0003DMT400003018" "PGSC0003DMT400049933" "PGSC0003DMT400052590" "PGSC0003DMT400092434" "PGSC0003DMT400034952"
[191] "PGSC0003DMT400044608" "PGSC0003DMT400056988" "PGSC0003DMT400061255" "PGSC0003DMT400044620" "PGSC0003DMT400047636"
[196] "PGSC0003DMT400044673" "PGSC0003DMT400011421" "PGSC0003DMT400066768" "PGSC0003DMT400076855" "PGSC0003DMT400057515"
[201] "PGSC0003DMT400010432" "PGSC0003DMT400066355" "PGSC0003DMT400066895" "PGSC0003DMT400052383" "PGSC0003DMT400017061"
[206] "PGSC0003DMT400010262" "PGSC0003DMT400070842" "PGSC0003DMT400033248" "PGSC0003DMT400032865" "PGSC0003DMT400049412"
[211] "PGSC0003DMT400037749" "PGSC0003DMT400052381" "PGSC0003DMT400010348" "PGSC0003DMT400048102" "PGSC0003DMT400025984"
[216] "PGSC0003DMT400049508" "PGSC0003DMT400008416" "PGSC0003DMT400065438" "PGSC0003DMT400059346" "PGSC0003DMT400055550"
[221] "PGSC0003DMT400044362" "PGSC0003DMT400010261" "PGSC0003DMT400005067" "PGSC0003DMT400076465" "PGSC0003DMT400002079"
[226] "PGSC0003DMT400090965" "PGSC0003DMT400026477" "PGSC0003DMT400036401" "PGSC0003DMT400007226" "PGSC0003DMT400062968"
[231] "PGSC0003DMT400037015" "PGSC0003DMT400033769" "PGSC0003DMT400010095" "PGSC0003DMT400063298" "PGSC0003DMT400027539"
[236] "PGSC0003DMT400054965" "PGSC0003DMT400031769" "PGSC0003DMT400076296" "PGSC0003DMT400050131" "PGSC0003DMT400070903"
[241] "PGSC0003DMT400074526" "PGSC0003DMT400023187" "PGSC0003DMT400039134" "PGSC0003DMT400012709" "PGSC0003DMT400033777"
[246] "PGSC0003DMT400038362" "PGSC0003DMT400011236" "PGSC0003DMT400020076" "PGSC0003DMT400044528" "PGSC0003DMT400035192"
[251] "PGSC0003DMT400019839" "PGSC0003DMT400038282" "PGSC0003DMT400024110" "PGSC0003DMT400057419" "PGSC0003DMT400079557"
[256] "PGSC0003DMT400014682" "PGSC0003DMT400089336" "PGSC0003DMT400050664" "PGSC0003DMT400042369" "PGSC0003DMT400063770"
[261] "PGSC0003DMT400009314" "PGSC0003DMT400003629" "PGSC0003DMT400008336" "PGSC0003DMT400093537" "PGSC0003DMT400040125"
[266] "PGSC0003DMT400005181" "PGSC0003DMT400085101" "PGSC0003DMT400008366" "PGSC0003DMT400038538" "PGSC0003DMT400047168"
[271] "PGSC0003DMT400078508" "PGSC0003DMT400030505" "PGSC0003DMT400008543" "PGSC0003DMT400065322" "PGSC0003DMT400082120"
[276] "PGSC0003DMT400048498" "PGSC0003DMT400043757" "PGSC0003DMT400068304" "PGSC0003DMT400079207" "PGSC0003DMT400075778"
[281] "PGSC0003DMT400047076" "PGSC0003DMT400074524" "PGSC0003DMT400016876" "PGSC0003DMT400010945" "PGSC0003DMT400051882"
[286] "PGSC0003DMT400011423" "PGSC0003DMT400079604" "PGSC0003DMT400065307" "PGSC0003DMT400091423" "PGSC0003DMT400028980"
[291] "PGSC0003DMT400012093" "PGSC0003DMT400054946" "PGSC0003DMT400047494" "PGSC0003DMT400008365" "PGSC0003DMT400005532"
[296] "PGSC0003DMT400061562" "PGSC0003DMT400075781" "PGSC0003DMT400019653" "PGSC0003DMT400028799" "PGSC0003DMT400073506"
[301] "PGSC0003DMT400011032" "PGSC0003DMT400000152" "PGSC0003DMT400012154" "PGSC0003DMT400014680" "PGSC0003DMT400069515"
[306] "PGSC0003DMT400086433" "PGSC0003DMT400073246" "PGSC0003DMT400059116" "PGSC0003DMT400039244" "PGSC0003DMT400075925"
[311] "PGSC0003DMT400048686" "PGSC0003DMT400082714" "PGSC0003DMT400041350" "PGSC0003DMT400096782" "PGSC0003DMT400056482"
[316] "PGSC0003DMT400069588" "PGSC0003DMT400066508" "PGSC0003DMT400036707" "PGSC0003DMT400065437" "PGSC0003DMT400033963"
[321] "PGSC0003DMT400041918" "PGSC0003DMT400077218" "PGSC0003DMT400077598" "PGSC0003DMT400074530" "PGSC0003DMT400019467"
[326] "PGSC0003DMT400071462" "PGSC0003DMT400075439" "PGSC0003DMT400015933" "PGSC0003DMT400045026" "PGSC0003DMT400042470"
[331] "PGSC0003DMT400018880" "PGSC0003DMT400071334" "PGSC0003DMT400016187" "PGSC0003DMT400000883" "PGSC0003DMT400038196"
[336] "PGSC0003DMT400027369" "PGSC0003DMT400048264" "PGSC0003DMT400028074" "PGSC0003DMT400079866" "PGSC0003DMT400080377"
[341] "PGSC0003DMT400079244" "PGSC0003DMT400060374" "PGSC0003DMT400078319" "PGSC0003DMT400065743" "PGSC0003DMT400004486"
[346] "PGSC0003DMT400090327" "PGSC0003DMT400054348" "PGSC0003DMT400037042" "PGSC0003DMT400061218" "PGSC0003DMT400078205"
[351] "PGSC0003DMT400014567" "PGSC0003DMT400049628" "PGSC0003DMT400070843" "PGSC0003DMT400070474" "PGSC0003DMT400041327"
[356] "PGSC0003DMT400048000" "PGSC0003DMT400041547" "PGSC0003DMT400065435" "PGSC0003DMT400005987" "PGSC0003DMT400042907"
[361] "PGSC0003DMT400012508" "PGSC0003DMT400011134" "PGSC0003DMT400005606" "PGSC0003DMT400031359" "PGSC0003DMT400061374"
[366] "PGSC0003DMT400061566" "PGSC0003DMT400041331" "PGSC0003DMT400044041" "PGSC0003DMT400011911" "PGSC0003DMT400018938"
[371] "PGSC0003DMT400078182" "PGSC0003DMT400004107" "PGSC0003DMT400067826" "PGSC0003DMT400052810" "PGSC0003DMT400048535"
[376] "PGSC0003DMT400019707" "PGSC0003DMT400078557" "PGSC0003DMT400011875" "PGSC0003DMT400097765" "PGSC0003DMT400003215"
[381] "PGSC0003DMT400027839" "PGSC0003DMT400071220" "PGSC0003DMT400051812" "PGSC0003DMT400058731" "PGSC0003DMT400044959"
[386] "PGSC0003DMT400067202" "PGSC0003DMT400005538" "PGSC0003DMT400051168" "PGSC0003DMT400059123" "PGSC0003DMT400058200"
[391] "PGSC0003DMT400013238" "PGSC0003DMT400063187" "PGSC0003DMT400037897" "PGSC0003DMT400056481" "PGSC0003DMT400085720"
[396] "PGSC0003DMT400081229" "PGSC0003DMT400023308" "PGSC0003DMT400007850" "PGSC0003DMT400044379" "PGSC0003DMT400020225"
[401] "PGSC0003DMT400063753" "PGSC0003DMT400035810" "PGSC0003DMT400041077" "PGSC0003DMT400029456" "PGSC0003DMT400032944"
[406] "PGSC0003DMT400073505" "PGSC0003DMT400067227" "PGSC0003DMT400025085" "PGSC0003DMT400000380" "PGSC0003DMT400046598"
[411] "PGSC0003DMT400046621" "PGSC0003DMT400017741" "PGSC0003DMT400003558" "PGSC0003DMT400019469" "PGSC0003DMT400073880"
[416] "PGSC0003DMT400013242" "PGSC0003DMT400046854" "PGSC0003DMT400070907" "PGSC0003DMT400055104" "PGSC0003DMT400022352"
[421] "PGSC0003DMT400011537" "PGSC0003DMT400071670" "PGSC0003DMT400042488" "PGSC0003DMT400087791" "PGSC0003DMT400059829"
[426] "PGSC0003DMT400074110" "PGSC0003DMT400027787" "PGSC0003DMT400066568" "PGSC0003DMT400012227" "PGSC0003DMT400052606"
[431] "PGSC0003DMT400093456" "PGSC0003DMT400018497" "PGSC0003DMT400032859" "PGSC0003DMT400087980" "PGSC0003DMT400086307"
[436] "PGSC0003DMT400021627" "PGSC0003DMT400043501" "PGSC0003DMT400010539" "PGSC0003DMT400014932" "PGSC0003DMT400060964"
[441] "PGSC0003DMT400009455" "PGSC0003DMT400008634" "PGSC0003DMT400058116" "PGSC0003DMT400094021" "PGSC0003DMT400080410"
[446] "PGSC0003DMT400039856" "PGSC0003DMT400040123" "PGSC0003DMT400041047" "PGSC0003DMT400008635" "PGSC0003DMT400050510"
[451] "PGSC0003DMT400073277" "PGSC0003DMT400042472" "PGSC0003DMT400050890" "PGSC0003DMT400060371" "PGSC0003DMT400002407"
[456] "PGSC0003DMT400007217" "PGSC0003DMT400091896" "PGSC0003DMT400075021" "PGSC0003DMT400057614" "PGSC0003DMT400069324"
[461] "PGSC0003DMT400028738" "PGSC0003DMT400027154" "PGSC0003DMT400036899" "PGSC0003DMT400039676" "PGSC0003DMT400008658"
[466] "PGSC0003DMT400056051" "PGSC0003DMT400023524" "PGSC0003DMT400056662" "PGSC0003DMT400082008" "PGSC0003DMT400058674"
[471] "PGSC0003DMT400042476" "PGSC0003DMT400041986" "PGSC0003DMT400038540" "PGSC0003DMT400005836" "PGSC0003DMT400059944"
[476] "PGSC0003DMT400039033" "PGSC0003DMT400090066" "PGSC0003DMT400079856" "PGSC0003DMT400052612" "PGSC0003DMT400042520"
[481] "PGSC0003DMT400097754" "PGSC0003DMT400018494" "PGSC0003DMT400039396" "PGSC0003DMT400043270" "PGSC0003DMT400058351"
[486] "PGSC0003DMT400043201" "PGSC0003DMT400075193" "PGSC0003DMT400027030" "PGSC0003DMT400024405" "PGSC0003DMT400004594"
[491] "PGSC0003DMT400035722" "PGSC0003DMT400000503" "PGSC0003DMT400010597" "PGSC0003DMT400050430" "PGSC0003DMT400040935"
[496] "PGSC0003DMT400061303" "PGSC0003DMT400015179" "PGSC0003DMT400050553" "PGSC0003DMT400037733" "PGSC0003DMT400070839"
[501] "PGSC0003DMT400063245" "PGSC0003DMT400045829" "PGSC0003DMT400010263" "PGSC0003DMT400042271" "PGSC0003DMT400013090"
[506] "PGSC0003DMT400032087" "PGSC0003DMT400043598" "PGSC0003DMT400043784" "PGSC0003DMT400047395" "PGSC0003DMT400045828"
[511] "PGSC0003DMT400053703" "PGSC0003DMT400039646" "PGSC0003DMT400006086" "PGSC0003DMT400015090" "PGSC0003DMT400074339"
[516] "PGSC0003DMT400062333" "PGSC0003DMT400019729" "PGSC0003DMT400037783" "PGSC0003DMT400080345" "PGSC0003DMT400064478"
[521] "PGSC0003DMT400049429" "PGSC0003DMT400051542" "PGSC0003DMT400000215" "PGSC0003DMT400021363" "PGSC0003DMT400031316"
[526] "PGSC0003DMT400092749" "PGSC0003DMT400080050" "PGSC0003DMT400038539" "PGSC0003DMT400060659" "PGSC0003DMT400070904"
[531] "PGSC0003DMT400021258" "PGSC0003DMT400078522" "PGSC0003DMT400049576" "PGSC0003DMT400065202" "PGSC0003DMT400015411"
[536] "PGSC0003DMT400046319" "PGSC0003DMT400076676" "PGSC0003DMT400075427" "PGSC0003DMT400064789" "PGSC0003DMT400058701"
[541] "PGSC0003DMT400026625" "PGSC0003DMT400057597" "PGSC0003DMT400055451" "PGSC0003DMT400049931" "PGSC0003DMT400069442"
[546] "PGSC0003DMT400080032" "PGSC0003DMT400000990" "PGSC0003DMT400074358" "PGSC0003DMT400029671" "PGSC0003DMT400005723"
[551] "PGSC0003DMT400059295" "PGSC0003DMT400008364" "PGSC0003DMT400032864" "PGSC0003DMT400016183" "PGSC0003DMT400074531"
[556] "PGSC0003DMT400060279" "PGSC0003DMT400030506" "PGSC0003DMT400027673" "PGSC0003DMT400051880" "PGSC0003DMT400049683"
[561] "PGSC0003DMT400060281" "PGSC0003DMT400082050" "PGSC0003DMT400060409" "PGSC0003DMT400053734" "PGSC0003DMT400026606"
[566] "PGSC0003DMT400020661" "PGSC0003DMT400021370" "PGSC0003DMT400063786" "PGSC0003DMT400036057" "PGSC0003DMT400003082"
[571] "PGSC0003DMT400056916" "PGSC0003DMT400001476" "PGSC0003DMT400046467" "PGSC0003DMT400021519" "PGSC0003DMT400030582"
[576] "PGSC0003DMT400056128" "PGSC0003DMT400046289" "PGSC0003DMT400055872" "PGSC0003DMT400087983" "PGSC0003DMT400005506"
[581] "PGSC0003DMT400001665" "PGSC0003DMT400011415" "PGSC0003DMT400033401" "PGSC0003DMT400025451" "PGSC0003DMT400006509"
[586] "PGSC0003DMT400047279" "PGSC0003DMT400023374" "PGSC0003DMT400015743" "PGSC0003DMT400039661" "PGSC0003DMT400020979"
[591] "PGSC0003DMT400024151" "PGSC0003DMT400053522" "PGSC0003DMT400052227" "PGSC0003DMT400004061" "PGSC0003DMT400067532"
[596] "PGSC0003DMT400034915" "PGSC0003DMT400034258" "PGSC0003DMT400087979" "PGSC0003DMT400013109" "PGSC0003DMT400040854"
[601] "PGSC0003DMT400036343" "PGSC0003DMT400044429" "PGSC0003DMT400043249" "PGSC0003DMT400054796" "PGSC0003DMT400015936"
[606] "PGSC0003DMT400028037" "PGSC0003DMT400019837" "PGSC0003DMT400008650" "PGSC0003DMT400035869" "PGSC0003DMT400048399"
[611] "PGSC0003DMT400006955" "PGSC0003DMT400072072" "PGSC0003DMT400048564" "PGSC0003DMT400077008" "PGSC0003DMT400002379"
[616] "PGSC0003DMT400072433" "PGSC0003DMT400046546" "PGSC0003DMT400027481" "PGSC0003DMT400073105" "PGSC0003DMT400040871"
[621] "PGSC0003DMT400036135" "PGSC0003DMT400031532" "PGSC0003DMT400020786" "PGSC0003DMT400027717" "PGSC0003DMT400050294"
[626] "PGSC0003DMT400060401" "PGSC0003DMT400011224" "PGSC0003DMT400048251" "PGSC0003DMT400063055" "PGSC0003DMT400043597"
[631] "PGSC0003DMT400018498" "PGSC0003DMT400021255" "PGSC0003DMT400044735" "PGSC0003DMT400065444" "PGSC0003DMT400074567"
[636] "PGSC0003DMT400060849" "PGSC0003DMT400007071" "PGSC0003DMT400088999" "PGSC0003DMT400079829" "PGSC0003DMT400019046"
[641] "PGSC0003DMT400050059" "PGSC0003DMT400062037" "PGSC0003DMT400075050" "PGSC0003DMT400027855" "PGSC0003DMT400072841"
[646] "PGSC0003DMT400007618" "PGSC0003DMT400033718" "PGSC0003DMT400078564" "PGSC0003DMT400015941" "PGSC0003DMT400074070"
[651] "PGSC0003DMT400031764" "PGSC0003DMT400074528" "PGSC0003DMT400058160" "PGSC0003DMT400016178" "PGSC0003DMT400053289"
[656] "PGSC0003DMT400040941" "PGSC0003DMT400006511" "PGSC0003DMT400022729" "PGSC0003DMT400036596" "PGSC0003DMT400061250"
[661] "PGSC0003DMT400061357" "PGSC0003DMT400055910" "PGSC0003DMT400089791" "PGSC0003DMT400024422" "PGSC0003DMT400019468"
[666] "PGSC0003DMT400010265" "PGSC0003DMT400012962" "PGSC0003DMT400007798" "PGSC0003DMT400070619" "PGSC0003DMT400033759"
[671] "PGSC0003DMT400037956" "PGSC0003DMT400000423" "PGSC0003DMT400049487" "PGSC0003DMT400030575" "PGSC0003DMT400060383"
[676] "PGSC0003DMT400025135" "PGSC0003DMT400047878" "PGSC0003DMT400075411" "PGSC0003DMT400089679" "PGSC0003DMT400040663"
[681] "PGSC0003DMT400073887" "PGSC0003DMT400054949" "PGSC0003DMT400036833" "PGSC0003DMT400045826" "PGSC0003DMT400032091"
[686] "PGSC0003DMT400040206" "PGSC0003DMT400011454" "PGSC0003DMT400023325" "PGSC0003DMT400021511" "PGSC0003DMT400018003"
[691] "PGSC0003DMT400032623" "PGSC0003DMT400018694" "PGSC0003DMT400010340" "PGSC0003DMT400064694" "PGSC0003DMT400028988"
[696] "PGSC0003DMT400018478" "PGSC0003DMT400074038" "PGSC0003DMT400052065" "PGSC0003DMT400089776" "PGSC0003DMT400010535"
[701] "PGSC0003DMT400034927" "PGSC0003DMT400064100" "PGSC0003DMT400065402" "PGSC0003DMT400095550" "PGSC0003DMT400086103"
[706] "PGSC0003DMT400066664" "PGSC0003DMT400070102" "PGSC0003DMT400007627" "PGSC0003DMT400093069" "PGSC0003DMT400061026"
[711] "PGSC0003DMT400002674" "PGSC0003DMT400066261" "PGSC0003DMT400093516" "PGSC0003DMT400061258" "PGSC0003DMT400006110"
[716] "PGSC0003DMT400060448" "PGSC0003DMT400077056" "PGSC0003DMT400068615" "PGSC0003DMT400009210" "PGSC0003DMT400027944"
[721] "PGSC0003DMT400039997" "PGSC0003DMT400029096" "PGSC0003DMT400012806" "PGSC0003DMT400035125" "PGSC0003DMT400079990"
[726] "PGSC0003DMT400000229"

## Sheet: S7. Top 100 wound inter.
Table S7. Gene x cultivar interactions in wounded tubers.
Interactions were calculated in a multivariate linear regression model. The 100 most significant adj. p-values values are displayed. A positive fold-change value indicates higher expression in Magnum Bonum than Bintje.
ensembl_transcript_id	ensembl_gene_id	Description	Chromosome	Start position	End position	Base mean value	log2 Fold-change	SE log2 FC	p-value	p-value adj
PGSC0003DMT400040971	PGSC0003DMG400015850	IDS4 [Source:PGSC_GENE;Acc:PGSC0003DMG400015850]	8	15890911	15892602	2082.13	3.41887	0.183981	2.49039e-78	5.9189e-74
PGSC0003DMT400007496	PGSC0003DMG400002890	Xenotropic and polytropic murine leukemia virus receptor ids-4 [Source:PGSC_GENE;Acc:PGSC0003DMG400002890]	12	2943690	2947071	2010.26	3.86216	0.243039	4.73088e-58	4.60232e-54
PGSC0003DMT400038414	PGSC0003DMG400014824	Glycerol-3-phosphate transporter [Source:PGSC_GENE;Acc:PGSC0003DMG400014824]	3	38756182	38759127	11660.9	2.64692	0.166738	5.80929e-58	4.60232e-54
PGSC0003DMT400076178	PGSC0003DMG400029620	Chalcone synthase 1B [Source:UniProtKB/Swiss-Prot;Acc:Q43163]	9	58356999	58359082	11281.9	-7.59386	0.484281	8.92915e-57	5.30548e-53
PGSC0003DMT400049165	PGSC0003DMG400019110	Chalcone synthase 2 [Source:PGSC_GENE;Acc:PGSC0003DMG400019110]	5	48886960	48888729	18930.7	-7.50174	0.535697	6.33879e-46	3.01308e-42
PGSC0003DMT400028653	PGSC0003DMG400011029	UDP-glucose glucosyltransferase [Source:PGSC_GENE;Acc:PGSC0003DMG400011029]	10	53813783	53818184	475.01	-6.12527	0.474736	1.70471e-39	6.75264e-36
PGSC0003DMT400018904	PGSC0003DMG400007330	Mo-molybdopterin cofactor sulfurase [Source:PGSC_GENE;Acc:PGSC0003DMG400007330]	2	37574701	37578414	9944.14	-2.82062	0.219898	7.39191e-39	2.50976e-35
PGSC0003DMT400063351	PGSC0003DMG400024643	Flavonoid 3'-monooxygenase [Source:PGSC_GENE;Acc:PGSC0003DMG400024643]	3	55132191	55136265	8710.26	-5.66253	0.445077	2.19034e-38	6.50722e-35
PGSC0003DMT400004010	PGSC0003DMG400001579	Conserved gene of unknown function [Source:PGSC_GENE;Acc:PGSC0003DMG400001579]	2	38887281	38888817	11836.7	2.06164	0.178396	4.82517e-32	1.27422e-28
PGSC0003DMT400030843	PGSC0003DMG400011816	Photosystem I reaction centre PSI-D subunit [Source:PGSC_GENE;Acc:PGSC0003DMG400011816]	6	40606589	40607358	24357.1	-3.218	0.291659	1.12103e-29	2.66436e-26
PGSC0003DMT400030945	PGSC0003DMG400011851	Conserved gene of unknown function [Source:PGSC_GENE;Acc:PGSC0003DMG400011851]	3	14864451	14867717	535.415	-3.10076	0.288531	4.25505e-28	9.19361e-25
PGSC0003DMT400053823	PGSC0003DMG400020878	Actin 2 [Source:PGSC_GENE;Acc:PGSC0003DMG400020878]	1	14328843	14332907	132.905	-4.55046	0.430748	2.14107e-27	4.24057e-24
PGSC0003DMT400074768	PGSC0003DMG400029075	CBL-interacting protein kinase 13 [Source:PGSC_GENE;Acc:PGSC0003DMG400029075]	6	31745058	31746792	1397.95	-3.81491	0.364604	7.26081e-27	1.32744e-23
PGSC0003DMT400003777	PGSC0003DMG400001495	Ribonucleoprotein, chloroplast [Source:PGSC_GENE;Acc:PGSC0003DMG400001495]	9	57356932	57362935	8727.66	-3.16844	0.305478	8.40739e-27	1.42727e-23
PGSC0003DMT400069485	PGSC0003DMG400027013	Tetrapyrrole-binding protein, chloroplast [Source:PGSC_GENE;Acc:PGSC0003DMG400027013]	6	53821292	53822172	2108.49	-3.34657	0.322372	1.40126e-26	2.22025e-23
PGSC0003DMT400073482	PGSC0003DMG400028544	Acyl-protein thioesterase [Source:PGSC_GENE;Acc:PGSC0003DMG400028544]	6	49693375	49696372	584.376	3.52858	0.340132	1.96921e-26	2.92513e-23
PGSC0003DMT400032849	PGSC0003DMG400012618	Conserved gene of unknown function [Source:PGSC_GENE;Acc:PGSC0003DMG400012618]	2	47591315	47594768	1094.03	-3.18681	0.307606	2.15352e-26	3.01074e-23
PGSC0003DMT400046828	PGSC0003DMG400018184	Carbohydrate binding protein [Source:PGSC_GENE;Acc:PGSC0003DMG400018184]	3	52112143	52114553	1157.39	2.33611	0.226993	5.05553e-26	6.67526e-23
PGSC0003DMT400078292	PGSC0003DMG400030470	RAB6-interacting protein [Source:PGSC_GENE;Acc:PGSC0003DMG400030470]	6	57664520	57666462	430.559	5.34913	0.523347	9.10579e-26	1.13904e-22
PGSC0003DMT400036565	PGSC0003DMG400014093	Flavonol synthase [Source:PGSC_GENE;Acc:PGSC0003DMG400014093]	11	10503844	10509592	4719.12	-3.21484	0.31835	3.27018e-25	3.88611e-22
PGSC0003DMT400078798	PGSC0003DMG400030662	Glycosyl hydrolase family 3 protein [Source:PGSC_GENE;Acc:PGSC0003DMG400030662]	2	42025809	42030051	4141.81	-1.47968	0.146367	4.99161e-25	5.64931e-22
PGSC0003DMT400052184	PGSC0003DMG403020240	Glycerophosphodiester phosphodiesterase [Source:PGSC_GENE;Acc:PGSC0003DMG403020240]	2	48163234	48167144	3876.11	2.41684	0.242486	1.33291e-24	1.43997e-21
PGSC0003DMT400048534	PGSC0003DMG400018852	Rho GTPase activator [Source:PGSC_GENE;Acc:PGSC0003DMG400018852]	3	38314819	38321395	2814.3	-0.963296	0.0977673	1.19826e-23	1.23822e-20
PGSC0003DMT400078007	PGSC0003DMG400030340	17.6 kD class I small heat shock protein [Source:PGSC_GENE;Acc:PGSC0003DMG400030340]	6	56905147	56905872	1498.07	4.187	0.433078	2.37599e-23	2.35293e-20
PGSC0003DMT400005587	PGSC0003DMG400002186	Serine/threonine-protein kinase Aurora-3 [Source:PGSC_GENE;Acc:PGSC0003DMG400002186]	11	18648726	18658008	442.689	-3.1677	0.328915	4.59415e-23	4.36756e-20
PGSC0003DMT400076953	PGSC0003DMG400029931	Anthocyanin permease [Source:PGSC_GENE;Acc:PGSC0003DMG400029931]	6	37567080	37571225	3014.55	-2.2152	0.230872	5.81007e-23	5.31108e-20
PGSC0003DMT400079148	PGSC0003DMG400030804	UDP-glucose:glucosyltransferase [Source:PGSC_GENE;Acc:PGSC0003DMG400030804]	4	63830969	63832893	398.732	-4.77575	0.499719	7.19127e-23	6.33018e-20
PGSC0003DMT400039734	PGSC0003DMG400015356	NADPH:protochlorophyllide oxidoreductase [Source:PGSC_GENE;Acc:PGSC0003DMG400015356]	12	642591	645676	33640.6	-3.52192	0.374879	3.02882e-22	2.57092e-19
PGSC0003DMT400018553	PGSC0003DMG400007200	VQ [Source:PGSC_GENE;Acc:PGSC0003DMG400007200]	10	59555916	59556851	799.182	2.14051	0.227155	3.76737e-22	3.08756e-19
PGSC0003DMT400079839	PGSC0003DMG400031091	Glutathione S-transferase [Source:PGSC_GENE;Acc:PGSC0003DMG400031091]	7	51617502	51619148	1196.92	-2.46352	0.265187	1.02491e-21	8.11967e-19
PGSC0003DMT400034529	PGSC0003DMG400013273	Fumarylacetoacetate hydrolase [Source:PGSC_GENE;Acc:PGSC0003DMG400013273]	11	601947	608747	4863.84	-1.62312	0.182246	1.28806e-21	9.87527e-19
PGSC0003DMT400031636	PGSC0003DMG400012134	Conserved gene of unknown function [Source:PGSC_GENE;Acc:PGSC0003DMG400012134]	8	56297191	56307241	334.842	-2.46968	0.267436	1.6195e-21	1.20283e-18
PGSC0003DMT400037779	PGSC0003DMG400014576	Receptor kinase [Source:PGSC_GENE;Acc:PGSC0003DMG400014576]	5	3149722	3154050	192.347	4.36145	0.470378	2.0204e-21	1.42978e-18
PGSC0003DMT400063543	PGSC0003DMG400024707	Luminal binding protein [Source:PGSC_GENE;Acc:PGSC0003DMG400024707]	1	77390827	77394253	1672.37	4.06034	0.44199	2.04538e-21	1.42978e-18
PGSC0003DMT400090475	PGSC0003DMG400040046	Ethylene response factor 5 [Source:PGSC_GENE;Acc:PGSC0003DMG400040046]	3	38152838	38153575	353.646	4.23172	0.465495	5.01972e-21	3.28263e-18
PGSC0003DMT400064369	PGSC0003DMG400025007	NADPH:protochlorophyllide oxidoreductase [Source:PGSC_GENE;Acc:PGSC0003DMG400025007]	10	1838664	1842488	15931.3	-3.05375	0.33593	5.0777e-21	3.28263e-18
PGSC0003DMT400075611	PGSC0003DMG400029408	Catalase [Source:PGSC_GENE;Acc:PGSC0003DMG400029408]	12	57454332	57458059	679240	-1.32493	0.14442	5.11034e-21	3.28263e-18
PGSC0003DMT400081407	PGSC0003DMG400031822	Kinesin heavy chain [Source:PGSC_GENE;Acc:PGSC0003DMG400031822]	9	52967743	52970539	2071.89	-2.08545	0.231241	1.32786e-20	8.30504e-18
PGSC0003DMT400078224	PGSC0003DMG400030439	Hydrolase, hydrolyzing O-glycosyl compounds [Source:PGSC_GENE;Acc:PGSC0003DMG400030439]	6	57056946	57061434	7832.68	-1.47785	0.163823	1.82462e-20	1.11194e-17
PGSC0003DMT400016326	PGSC0003DMG400006381	Glutamyl-tRNA reductase [Source:PGSC_GENE;Acc:PGSC0003DMG400006381]	4	65725624	65729265	17992.4	-2.00071	0.224427	3.54977e-20	2.10919e-17
PGSC0003DMT400010911	PGSC0003DMG400004274	Acetyl-CoA synthetase [Source:PGSC_GENE;Acc:PGSC0003DMG400004274]	12	61076578	61083079	3092.84	-1.94988	0.218809	3.74064e-20	2.16838e-17
PGSC0003DMT400054457	PGSC0003DMG400021136	Cytochrome P450 [Source:PGSC_GENE;Acc:PGSC0003DMG400021136]	2	28711736	28714333	197.36	-6.36181	0.715725	4.2489e-20	2.40437e-17
PGSC0003DMT400021028	PGSC0003DMG400008141	Calcium ATPase [Source:PGSC_GENE;Acc:PGSC0003DMG400008141]	10	58480671	58485165	2096.44	-1.68823	0.188969	4.86817e-20	2.69074e-17
PGSC0003DMT400044283	PGSC0003DMG400017198	Proton gradient regulation 5 [Source:PGSC_GENE;Acc:PGSC0003DMG400017198]	9	56906821	56909285	1264.83	2.92841	0.33186	6.18579e-20	3.34131e-17
PGSC0003DMT400008112	PGSC0003DMG400003126	AG-motif binding protein-4 [Source:PGSC_GENE;Acc:PGSC0003DMG400003126]	1	86628053	86629634	1986.21	2.25964	0.255072	6.70893e-20	3.54336e-17
PGSC0003DMT400024250	PGSC0003DMG400009365	AT-hook DNA-binding protein [Source:PGSC_GENE;Acc:PGSC0003DMG400009365]	4	64902741	64904237	1073.79	2.05652	0.23275	6.98712e-20	3.61006e-17
PGSC0003DMT400041753	PGSC0003DMG400016191	Anthocyanidine rhamnosyl-transferase [Source:PGSC_GENE;Acc:PGSC0003DMG400016191]	11	2133750	2135350	516.118	-4.94587	0.564595	9.01167e-20	4.55703e-17
PGSC0003DMT400023727	PGSC0003DMG400009178	Pectinesterase [Source:PGSC_GENE;Acc:PGSC0003DMG400009178]	3	61693584	61697545	11542	-3.65177	0.417056	1.06828e-19	5.28955e-17
PGSC0003DMT400034602	PGSC0003DMG400013297	Oligopeptide transporter OPT family [Source:PGSC_GENE;Acc:PGSC0003DMG400013297]	11	244136	248469	4437.73	-2.03897	0.233697	1.90891e-19	9.259e-17
PGSC0003DMT400086002	PGSC0003DMG400035573	Glucosyltransferase [Source:PGSC_GENE;Acc:PGSC0003DMG400035573]	10	58441524	58442948	11549.7	-2.66318	0.307935	3.21495e-19	1.52819e-16
PGSC0003DMT400073396	PGSC0003DMG400028520	WRKY transcription factor 1 [Source:PGSC_GENE;Acc:PGSC0003DMG400028520]	6	50108072	50110187	751.312	3.67622	0.427362	4.89602e-19	2.28164e-16
PGSC0003DMT400030711	PGSC0003DMG400011767	Polygalacturonase [Source:PGSC_GENE;Acc:PGSC0003DMG400011767]	6	42889180	42895570	1091.24	1.66772	0.196566	1.97731e-18	9.03746e-16
PGSC0003DMT400009175	PGSC0003DMG400003563	Flavanone 3 beta-hydroxylase [Source:PGSC_GENE;Acc:PGSC0003DMG400003563]	2	39368621	39370527	2347.82	-4.49904	0.541226	3.41605e-18	1.53187e-15
PGSC0003DMT400058822	PGSC0003DMG400022856	Conserved gene of unknown function [Source:PGSC_GENE;Acc:PGSC0003DMG400022856]	1	60014216	60015817	375.423	-2.6157	0.312792	3.51561e-18	1.54733e-15
PGSC0003DMT400054946	PGSC0003DMG400021324	Spotted leaf protein [Source:PGSC_GENE;Acc:PGSC0003DMG400021324]	1	2935544	2937305	163.14	4.36521	0.525699	5.1816e-18	2.23911e-15
PGSC0003DMT400076686	PGSC0003DMG401029823	Integral membrane family protein [Source:PGSC_GENE;Acc:PGSC0003DMG401029823]	10	57891613	57900883	3271.61	-1.17473	0.140455	7.11566e-18	3.01996e-15
PGSC0003DMT400035714	PGSC0003DMG400013736	BED finger-nbs-lrr resistance protein [Source:PGSC_GENE;Acc:PGSC0003DMG400013736]	12	6955533	6960815	144.369	-3.40375	0.412865	9.95592e-18	4.15127e-15
PGSC0003DMT400015075	PGSC0003DMG400005890	16kDa membrane protein [Source:PGSC_GENE;Acc:PGSC0003DMG400005890]	6	54752176	54753353	6945.68	-3.35457	0.407994	1.05374e-17	4.31795e-15
PGSC0003DMT400076712	PGSC0003DMG400029835	Condensin complex subunit 1 [Source:PGSC_GENE;Acc:PGSC0003DMG400029835]	10	58066651	58076428	1015.62	-3.33464	0.406214	1.37864e-17	5.55357e-15
PGSC0003DMT400036641	PGSC0003DMG400014133	F-box family protein [Source:PGSC_GENE;Acc:PGSC0003DMG400014133]	3	57023593	57025091	898.407	-1.99314	0.242447	1.43574e-17	5.68721e-15
PGSC0003DMT400028648	PGSC0003DMG400011027	UDP-glucuronosyltransferase [Source:PGSC_GENE;Acc:PGSC0003DMG400011027]	10	53823860	53825780	279.899	-3.64611	0.443778	1.54229e-17	6.00912e-15
PGSC0003DMT400047079	PGSC0003DMG400018280	Helix-loop-helix DNA-binding [Source:PGSC_GENE;Acc:PGSC0003DMG400018280]	1	79007967	79013234	2516.21	-0.900533	0.109816	4.74354e-17	1.81838e-14
PGSC0003DMT400072611	PGSC0003DMG400028253	Bipolar kinesin KRP-130 [Source:PGSC_GENE;Acc:PGSC0003DMG400028253]	10	55814881	55818963	574.551	-2.58415	0.321286	5.47195e-17	2.06431e-14
PGSC0003DMT400027581	PGSC0003DMG400010631	Calcium-binding allergen Ole e [Source:PGSC_GENE;Acc:PGSC0003DMG400010631]	4	12150074	12151066	4230.87	2.11613	0.264185	6.61039e-17	2.41993e-14
PGSC0003DMT400052053	PGSC0003DMG400020204	Hydrolase, acting on ester bonds [Source:PGSC_GENE;Acc:PGSC0003DMG400020204]	2	48113922	48116176	375.652	2.41545	0.301027	6.71063e-17	2.41993e-14
PGSC0003DMT400083201	PGSC0003DMG400033114	Hydroxymethylglutaryl-CoA lyase [Source:PGSC_GENE;Acc:PGSC0003DMG400033114]	1	61326006	61335998	3229.48	-1.02485	0.12601	6.72004e-17	2.41993e-14
PGSC0003DMT400065091	PGSC0003DMG400025295	Serine-threonine protein kinase, plant-type [Source:PGSC_GENE;Acc:PGSC0003DMG400025295]	4	3946010	3948068	1325.42	-2.37495	0.295111	6.89625e-17	2.44632e-14
PGSC0003DMT400021639	PGSC0003DMG400008395	Srpk [Source:PGSC_GENE;Acc:PGSC0003DMG400008395]	10	53110142	53115123	610.402	1.60564	0.199572	7.50336e-17	2.62254e-14
PGSC0003DMT400011731	PGSC0003DMG401004603	Receptor kinase 3 [Source:PGSC_GENE;Acc:PGSC0003DMG401004603]	12	59789473	59792821	2210.85	-1.32153	0.165672	1.65194e-16	5.62191e-14
PGSC0003DMT400020895	PGSC0003DMG400008090	Kinase [Source:PGSC_GENE;Acc:PGSC0003DMG400008090]	11	41455926	41459934	2172.14	-2.12097	0.268301	1.6558e-16	5.62191e-14
PGSC0003DMT400039977	PGSC0003DMG400015463	Ornithine carbamoyltransferase [Source:PGSC_GENE;Acc:PGSC0003DMG400015463]	12	56932185	56938276	2473.75	-1.33735	0.168068	2.04761e-16	6.85429e-14
PGSC0003DMT400053145	PGSC0003DMG400020620	Acyl-coenzyme A oxidase 2, peroxisomal [Source:PGSC_GENE;Acc:PGSC0003DMG400020620]	4	51630422	51635190	3888.24	-1.06201	0.133936	2.47797e-16	8.17969e-14
PGSC0003DMT400082809	PGSC0003DMG400032825	ATP binding / protein kinase/ protein serine/threonine kinase [Source:PGSC_GENE;Acc:PGSC0003DMG400032825]	7	49381736	49388919	1107.79	-2.14348	0.272429	2.5158e-16	8.19081e-14
PGSC0003DMT400080416	PGSC0003DMG400031313	Zinc finger protein [Source:PGSC_GENE;Acc:PGSC0003DMG400031313]	6	47054937	47057941	23859.4	-1.9315	0.245732	2.83491e-16	9.10505e-14
PGSC0003DMT400060962	PGSC0003DMG401023713	Polychome, UV-B-insensitive 4 [Source:PGSC_GENE;Acc:PGSC0003DMG401023713]	10	57557361	57558181	452.884	-4.75625	0.608642	3.2091e-16	1.01694e-13
PGSC0003DMT400034122	PGSC0003DMG400013110	Glucosyltransferase [Source:PGSC_GENE;Acc:PGSC0003DMG400013110]	7	41324301	41326275	928.658	-2.6148	0.334764	3.50738e-16	1.09684e-13
PGSC0003DMT400011792	PGSC0003DMG400004630	Glyoxysomal fatty acid beta-oxidation multifunctional protein [Source:PGSC_GENE;Acc:PGSC0003DMG400004630]	12	60134437	60142953	27005.4	-1.02141	0.128872	3.65634e-16	1.12857e-13
PGSC0003DMT400081725	PGSC0003DMG400032094	Inosine-uridine preferring nucleoside hydrolase [Source:PGSC_GENE;Acc:PGSC0003DMG400032094]	1	60694367	60699387	383.998	3.10588	0.399594	4.04265e-16	1.23182e-13
PGSC0003DMT400008800	PGSC0003DMG400003419	Vacuolar ATPase subunit B [Source:PGSC_GENE;Acc:PGSC0003DMG400003419]	1	88198015	88203917	53749.5	-0.986329	0.124563	4.10131e-16	1.23387e-13
PGSC0003DMT400038576	PGSC0003DMG400014901	Succinate dehydrogenase [Source:PGSC_GENE;Acc:PGSC0003DMG400014901]	2	40562655	40569648	35359.3	-1.35515	0.17251	4.27332e-16	1.26955e-13
PGSC0003DMT400069653	PGSC0003DMG400027081	Carboxyl-terminal proteinase [Source:PGSC_GENE;Acc:PGSC0003DMG400027081]	6	52445125	52447709	157.971	2.86829	0.368363	5.17766e-16	1.51923e-13
PGSC0003DMT400066470	PGSC0003DMG401025831	B3 domain-containing protein [Source:PGSC_GENE;Acc:PGSC0003DMG401025831]	1	85320785	85324678	2966	-3.00343	0.388743	6.24547e-16	1.8102e-13
PGSC0003DMT400078706	PGSC0003DMG400030625	Receptor protein kinase CLAVATA1 [Source:PGSC_GENE;Acc:PGSC0003DMG400030625]	2	42176502	42180502	8046.87	-1.58886	0.204419	6.82423e-16	1.95412e-13
PGSC0003DMT400026747	PGSC0003DMG400010334	Peptidase, trypsin-like serine and cysteine proteases [Source:PGSC_GENE;Acc:PGSC0003DMG400010334]	2	27870435	27879537	3603.88	-1.278	0.164118	7.8371e-16	2.21743e-13
PGSC0003DMT400032739	PGSC0003DMG400012571	GTP cyclohydrolase II / 3,4-dihydroxy-2-butanone-4-phosphate synthase [Source:PGSC_GENE;Acc:PGSC0003DMG400012571]	1	82204102	82210214	2766.7	1.96458	0.25467	8.57013e-16	2.39631e-13
PGSC0003DMT400012413	PGSC0003DMG400004860	Auxin-regulated dual specificity cytosolic kinase [Source:PGSC_GENE;Acc:PGSC0003DMG400004860]	6	48515588	48517771	1954.94	2.59064	0.337243	9.30273e-16	2.57091e-13
PGSC0003DMT400079175	PGSC0003DMG401030815	Alcohol dehydrogenase-like 1 [Source:PGSC_GENE;Acc:PGSC0003DMG401030815]	4	64038278	64047855	1435.82	1.60917	0.208672	1.06408e-15	2.9069e-13
PGSC0003DMT400083117	PGSC0003DMG400033060	Ribosomal-protein S6 kinase [Source:PGSC_GENE;Acc:PGSC0003DMG400033060]	6	52065669	52069687	2016.55	1.40737	0.182428	1.20947e-15	3.24294e-13
PGSC0003DMT400078136	PGSC0003DMG400030389	Myb family transcription factor [Source:PGSC_GENE;Acc:PGSC0003DMG400030389]	12	5101581	5105593	400.117	1.78132	0.232247	1.21438e-15	3.24294e-13
PGSC0003DMT400028641	PGSC0003DMG400011023	Acyl-CoA dehydrogenase [Source:PGSC_GENE;Acc:PGSC0003DMG400011023]	10	53859957	53865732	1253.26	-1.70633	0.222366	1.28924e-15	3.40461e-13
PGSC0003DMT400037195	PGSC0003DMG400014340	Cytochrome B561 [Source:PGSC_GENE;Acc:PGSC0003DMG400014340]	3	42903054	42906481	4390.61	-2.08976	0.27405	1.6913e-15	4.38484e-13
PGSC0003DMT400049814	PGSC0003DMG400019350	ATP binding protein [Source:PGSC_GENE;Acc:PGSC0003DMG400019350]	9	48147322	48152873	1288.68	-2.82437	0.370565	1.69733e-15	4.38484e-13
PGSC0003DMT400058739	PGSC0003DMG400022818	UDP-glucosyltransferase [Source:PGSC_GENE;Acc:PGSC0003DMG400022818]	10	4495602	4497176	1470.43	-4.334	0.570661	1.81111e-15	4.62847e-13
PGSC0003DMT400040161	PGSC0003DMG400015538	GTP cyclohydrolase II [Source:PGSC_GENE;Acc:PGSC0003DMG400015538]	11	45318612	45323045	570.661	-2.26886	0.29871	1.83444e-15	4.6382e-13
PGSC0003DMT400066469	PGSC0003DMG402025831	Conserved gene of unknown function [Source:PGSC_GENE;Acc:PGSC0003DMG402025831]	1	85322330	85324349	2921.52	-3.05837	0.403367	1.96165e-15	4.88131e-13
PGSC0003DMT400030630	PGSC0003DMG400011730	Conserved gene of unknown function [Source:PGSC_GENE;Acc:PGSC0003DMG400011730]	9	902449	904622	4357.35	1.65668	0.21716	1.97167e-15	4.88131e-13
PGSC0003DMT400078294	PGSC0003DMG400030472	TSI1 [Source:PGSC_GENE;Acc:PGSC0003DMG400030472]	6	57680111	57681571	1614.11	2.2568	0.298527	2.56879e-15	6.29406e-13
PGSC0003DMT400040670	PGSC0003DMG400015726	Glutathione s-transferase [Source:PGSC_GENE;Acc:PGSC0003DMG400015726]	12	37120892	37123572	269.534	-4.80328	0.640982	2.8555e-15	6.92516e-13
PGSC0003DMT400068957	PGSC0003DMG400026820	Aminotransferase family protein [Source:PGSC_GENE;Acc:PGSC0003DMG400026820]	7	49553337	49561512	3433.24	-1.18359	0.155137	3.0358e-15	7.28806e-13
PGSC0003DMT400045398	PGSC0003DMG400017615	Potyviral capsid protein interacting protein 2a [Source:PGSC_GENE;Acc:PGSC0003DMG400017615]	5	6199508	6204511	2859.49	1.82153	0.241154	3.25304e-15	7.73149e-13
both wound and light

## Sheet: S8. Top 100 light inter.
Table S8. Gene x cultivar interactions in light-exposed tubers.
Interactions were calculated in a multivariate linear regression model. The 100 most significant adj. p-values values are displayed. A positive fold-change value indicates higher expression in Magnum Bonum than Bintje.
ensembl_transcript_id	ensembl_gene_id	Description	Chromosome	Start position	End position	Base mean value	log2 Fold-change	SE log2 FC	p-value	p-value adj
PGSC0003DMT400038414	PGSC0003DMG400014824	Glycerol-3-phosphate transporter [Source:PGSC_GENE;Acc:PGSC0003DMG400014824]	3	38756182	38759127	11660.9	2.89888	0.166798	7.21778e-69	1.75154e-64
PGSC0003DMT400080765	PGSC0003DMG400031457	Phenylalanine ammonia-lyase 1 [Source:PGSC_GENE;Acc:PGSC0003DMG400031457]	3	17248040	17249552	3720.1	6.13283	0.367785	1.03804e-63	1.25951e-59
PGSC0003DMT400016171	PGSC0003DMG400006319	Beta-glucosidase 01 [Source:PGSC_GENE;Acc:PGSC0003DMG400006319]	1	66544367	66552432	4809.97	4.83254	0.34	4.07116e-47	3.29316e-43
PGSC0003DMT400026363	PGSC0003DMG400010169	Beta-carotene hydroxylase [Source:PGSC_GENE;Acc:PGSC0003DMG400010169]	3	43936158	43938595	2629.41	-4.38709	0.330446	1.38099e-41	8.37815e-38
PGSC0003DMT400007496	PGSC0003DMG400002890	Xenotropic and polytropic murine leukemia virus receptor ids-4 [Source:PGSC_GENE;Acc:PGSC0003DMG400002890]	12	2943690	2947071	2010.26	3.1915	0.242201	6.81756e-41	3.30883e-37
PGSC0003DMT400011015	PGSC0003DMG400004312	9-cis-epoxycarotenoid dioxygenase [Source:PGSC_GENE;Acc:PGSC0003DMG400004312]	8	39213385	39218093	281.175	-6.69581	0.514457	4.66777e-40	1.88788e-36
PGSC0003DMT400048145	PGSC0003DMG400018706	Amidase family protein [Source:PGSC_GENE;Acc:PGSC0003DMG400018706]	11	42981906	42986753	267.266	-4.47583	0.347533	1.85948e-39	6.44628e-36
PGSC0003DMT400040161	PGSC0003DMG400015538	GTP cyclohydrolase II [Source:PGSC_GENE;Acc:PGSC0003DMG400015538]	11	45318612	45323045	570.661	-3.60283	0.281103	4.85462e-39	1.47259e-35
PGSC0003DMT400055030	PGSC0003DMG400021351	Cohesion establishment factor 7 [Source:PGSC_GENE;Acc:PGSC0003DMG400021351]	1	3150921	3156724	2963.72	-3.98766	0.316845	1.4334e-37	3.86492e-34
PGSC0003DMT400069485	PGSC0003DMG400027013	Tetrapyrrole-binding protein, chloroplast [Source:PGSC_GENE;Acc:PGSC0003DMG400027013]	6	53821292	53822172	2108.49	-3.98549	0.318197	2.93648e-37	7.12596e-34
PGSC0003DMT400074028	PGSC0003DMG400028773	Conserved gene of unknown function [Source:PGSC_GENE;Acc:PGSC0003DMG400028773]	10	33915382	33920720	5990.56	6.66442	0.542503	5.46619e-36	1.20589e-32
PGSC0003DMT400017825	PGSC0003DMG400006923	Leucine-rich repeat protein [Source:PGSC_GENE;Acc:PGSC0003DMG400006923]	2	26728850	26734020	374.361	2.71946	0.228861	7.85966e-34	1.58942e-30
PGSC0003DMT400032849	PGSC0003DMG400012618	Conserved gene of unknown function [Source:PGSC_GENE;Acc:PGSC0003DMG400012618]	2	47591315	47594768	1094.03	-3.58617	0.305063	3.68576e-33	6.88018e-30
PGSC0003DMT400076178	PGSC0003DMG400029620	Chalcone synthase 1B [Source:UniProtKB/Swiss-Prot;Acc:Q43163]	9	58356999	58359082	11281.9	-5.42907	0.470102	3.66541e-32	6.22448e-29
PGSC0003DMT400046255	PGSC0003DMG400017957	Set domain protein [Source:PGSC_GENE;Acc:PGSC0003DMG400017957]	1	64091469	64098100	4641.42	-2.04998	0.176089	3.8475e-32	6.22448e-29
PGSC0003DMT400032739	PGSC0003DMG400012571	GTP cyclohydrolase II / 3,4-dihydroxy-2-butanone-4-phosphate synthase [Source:PGSC_GENE;Acc:PGSC0003DMG400012571]	1	82204102	82210214	2766.7	2.84771	0.253771	1.69401e-30	2.56929e-27
PGSC0003DMT400015017	PGSC0003DMG400005860	DNA binding protein [Source:PGSC_GENE;Acc:PGSC0003DMG400005860]	8	5557762	5560545	1049.3	-3.85606	0.343927	2.8837e-30	4.1164e-27
PGSC0003DMT400066470	PGSC0003DMG401025831	B3 domain-containing protein [Source:PGSC_GENE;Acc:PGSC0003DMG401025831]	1	85320785	85324678	2966	-4.26944	0.383401	4.45332e-30	6.00382e-27
PGSC0003DMT400083117	PGSC0003DMG400033060	Ribosomal-protein S6 kinase [Source:PGSC_GENE;Acc:PGSC0003DMG400033060]	6	52065669	52069687	2016.55	2.04394	0.184123	9.16854e-30	1.17102e-26
PGSC0003DMT400040971	PGSC0003DMG400015850	IDS4 [Source:PGSC_GENE;Acc:PGSC0003DMG400015850]	8	15890911	15892602	2082.13	2.0531	0.185451	9.95497e-30	1.20789e-26
PGSC0003DMT400066469	PGSC0003DMG402025831	Conserved gene of unknown function [Source:PGSC_GENE;Acc:PGSC0003DMG402025831]	1	85322330	85324349	2921.52	-4.31381	0.397964	1.48139e-28	1.71185e-25
PGSC0003DMT400073482	PGSC0003DMG400028544	Acyl-protein thioesterase [Source:PGSC_GENE;Acc:PGSC0003DMG400028544]	6	49693375	49696372	584.376	3.62854	0.336334	1.99614e-28	2.20183e-25
PGSC0003DMT400004010	PGSC0003DMG400001579	Conserved gene of unknown function [Source:PGSC_GENE;Acc:PGSC0003DMG400001579]	2	38887281	38888817	11836.7	1.82363	0.178342	1.28176e-25	1.35237e-22
PGSC0003DMT400052184	PGSC0003DMG403020240	Glycerophosphodiester phosphodiesterase [Source:PGSC_GENE;Acc:PGSC0003DMG403020240]	2	48163234	48167144	3876.11	2.45878	0.243579	3.82861e-25	3.8712e-22
PGSC0003DMT400030843	PGSC0003DMG400011816	Photosystem I reaction centre PSI-D subunit [Source:PGSC_GENE;Acc:PGSC0003DMG400011816]	6	40606589	40607358	24357.1	-2.92828	0.291815	6.42011e-25	6.23187e-22
PGSC0003DMT400005490	PGSC0003DMG400002144	NbPCL1 protein [Source:PGSC_GENE;Acc:PGSC0003DMG400002144]	6	4435580	4437135	573.326	-2.39561	0.238674	7.61874e-25	7.11092e-22
PGSC0003DMT400017960	PGSC0003DMG400006974	SET domain-containing protein [Source:PGSC_GENE;Acc:PGSC0003DMG400006974]	2	26717100	26723429	2906.92	1.55138	0.155498	1.9395e-24	1.74318e-21
PGSC0003DMT400064369	PGSC0003DMG400025007	NADPH:protochlorophyllide oxidoreductase [Source:PGSC_GENE;Acc:PGSC0003DMG400025007]	10	1838664	1842488	15931.3	-3.28475	0.335017	5.62914e-24	4.87866e-21
PGSC0003DMT400078206	PGSC0003DMG400030431	Beta-tubulin 2 [Source:PGSC_GENE;Acc:PGSC0003DMG400030431]	6	56942398	56945344	27991.1	-2.69526	0.275468	8.4532e-24	7.07358e-21
PGSC0003DMT400088352	PGSC0003DMG400037923	Conserved gene of unknown function [Source:PGSC_GENE;Acc:PGSC0003DMG400037923]	2	18101449	18102072	1047.97	-2.36096	0.241701	1.11537e-23	9.02224e-21
PGSC0003DMT400025420	PGSC0003DMG402009815	Major latex [Source:PGSC_GENE;Acc:PGSC0003DMG402009815]	9	8257622	8258624	964.364	3.02679	0.315397	4.91023e-23	3.84376e-20
PGSC0003DMT400032693	PGSC0003DMG400012554	Caspase [Source:PGSC_GENE;Acc:PGSC0003DMG400012554]	1	81975504	81982883	419.188	2.97475	0.310199	5.42913e-23	4.11715e-20
PGSC0003DMT400044305	PGSC0003DMG400017203	Primary amine oxidase [Source:PGSC_GENE;Acc:PGSC0003DMG400017203]	9	56832243	56834873	2773.49	4.29999	0.449879	6.52486e-23	4.69179e-20
PGSC0003DMT400005343	PGSC0003DMG400002085	Pectinesterase [Source:PGSC_GENE;Acc:PGSC0003DMG400002085]	2	36018545	36020776	5438.7	3.81621	0.399284	6.57357e-23	4.69179e-20
PGSC0003DMT400059105	PGSC0003DMG400022957	Myosin heavy chain, embryonic smooth muscle isoform [Source:PGSC_GENE;Acc:PGSC0003DMG400022957]	3	36176973	36181888	3910.09	-1.82965	0.191516	1.08464e-22	7.52026e-20
PGSC0003DMT400067781	PGSC0003DMG400026363	Conserved gene of unknown function [Source:PGSC_GENE;Acc:PGSC0003DMG400026363]	11	40357238	40358240	339.886	-2.81509	0.297262	1.94573e-22	1.31159e-19
PGSC0003DMT400073684	PGSC0003DMG400028620	DNA photolyase [Source:PGSC_GENE;Acc:PGSC0003DMG400028620]	12	49878050	49883993	1724.17	-2.68174	0.284169	4.1015e-22	2.69003e-19
PGSC0003DMT400032129	PGSC0003DMG400012333	Xpa-binding protein [Source:PGSC_GENE;Acc:PGSC0003DMG400012333]	8	55033886	55038693	4642.27	-1.05417	0.111181	4.59859e-22	2.93668e-19
PGSC0003DMT400026180	PGSC0003DMG400010090	Transcription factor [Source:PGSC_GENE;Acc:PGSC0003DMG400010090]	2	44864175	44866502	2777.17	1.57691	0.167902	5.80323e-22	3.61095e-19
PGSC0003DMT400080641	PGSC0003DMG400031401	Coatomer subunit epsilon-1 [Source:PGSC_GENE;Acc:PGSC0003DMG400031401]	2	14411775	14419004	5006.95	-1.31301	0.139468	6.47036e-22	3.92541e-19
PGSC0003DMT400026695	PGSC0003DMG400010314	ABC transporter family protein [Source:PGSC_GENE;Acc:PGSC0003DMG400010314]	9	49992434	49996438	2244.55	-1.35009	0.144326	1.02367e-21	6.0589e-19
PGSC0003DMT400001532	PGSC0003DMG400000569	Electron transporter [Source:PGSC_GENE;Acc:PGSC0003DMG400000569]	3	47014143	47017348	1285.02	-2.55613	0.278294	2.47395e-21	1.42941e-18
PGSC0003DMT400060962	PGSC0003DMG401023713	Polychome, UV-B-insensitive 4 [Source:PGSC_GENE;Acc:PGSC0003DMG401023713]	10	57557361	57558181	452.884	-6.00458	0.655787	4.08857e-21	2.30738e-18
PGSC0003DMT400039751	PGSC0003DMG401015362	ATORC3/ORC3 [Source:PGSC_GENE;Acc:PGSC0003DMG401015362]	12	572438	579578	758.489	-2.16032	0.238041	8.67607e-21	4.78505e-18
PGSC0003DMT400044328	PGSC0003DMG400017212	Peroxisomal membrane protein [Source:PGSC_GENE;Acc:PGSC0003DMG400017212]	9	56642991	56647729	2135.01	-2.3895	0.264367	1.12771e-20	6.08135e-18
PGSC0003DMT400034902	PGSC0003DMG401013418	Chlorophyll a-b binding protein 3C, chloroplastic [Source:PGSC_GENE;Acc:PGSC0003DMG401013418]	3	779614	780587	1316.37	-3.85879	0.428902	1.28709e-20	6.78993e-18
PGSC0003DMT400073398	PGSC0003DMG400028521	Cinnamoyl-CoA reductase [Source:PGSC_GENE;Acc:PGSC0003DMG400028521]	6	50068604	50071065	2718.43	1.3294	0.147185	2.06747e-20	1.06748e-17
PGSC0003DMT400009630	PGSC0003DMG400003759	Auxin-induced protein 5NG4 [Source:PGSC_GENE;Acc:PGSC0003DMG400003759]	4	70328363	70331381	587.64	3.45191	0.387326	2.46843e-20	1.24795e-17
PGSC0003DMT400001124	PGSC0003DMG400000425	Flavonoid 3',5'-hydroxylase [Source:PGSC_GENE;Acc:PGSC0003DMG400000425]	11	39417579	39420629	583.171	-3.2753	0.369778	4.31331e-20	2.13615e-17
PGSC0003DMT400037291	PGSC0003DMG400014388	Constitutive plastid-lipid associated protein [Source:PGSC_GENE;Acc:PGSC0003DMG400014388]	10	1234908	1238158	4401.91	1.69709	0.189957	4.69129e-20	2.27687e-17
PGSC0003DMT400064174	PGSC0003DMG400024933	BZIP domain class transcription factor [Source:PGSC_GENE;Acc:PGSC0003DMG400024933]	2	42924220	42929552	454	2.20029	0.248609	9.0982e-20	4.32914e-17
PGSC0003DMT400049165	PGSC0003DMG400019110	Chalcone synthase 2 [Source:PGSC_GENE;Acc:PGSC0003DMG400019110]	5	48886960	48888729	18930.7	-4.60385	0.526912	1.15635e-19	5.39636e-17
PGSC0003DMT400079563	PGSC0003DMG400030981	Polygalacturonase non-catalytic subunit AroGP3 [Source:PGSC_GENE;Acc:PGSC0003DMG400030981]	5	8309267	8311664	139.504	4.87768	0.561481	1.8098e-19	8.28649e-17
PGSC0003DMT400047880	PGSC0003DMG400018610	Elicitor resposible protein [Source:PGSC_GENE;Acc:PGSC0003DMG400018610]	5	10479601	10480300	772.462	4.41341	0.508957	2.03278e-19	9.13507e-17
PGSC0003DMT400070214	PGSC0003DMG400027289	Glucosyltransferase [Source:PGSC_GENE;Acc:PGSC0003DMG400027289]	4	10645186	10647010	555.399	4.8113	0.555491	2.71243e-19	1.19677e-16
PGSC0003DMT400039734	PGSC0003DMG400015356	NADPH:protochlorophyllide oxidoreductase [Source:PGSC_GENE;Acc:PGSC0003DMG400015356]	12	642591	645676	33640.6	-3.24581	0.375211	2.83568e-19	1.22881e-16
PGSC0003DMT400049672	PGSC0003DMG400019300	F-box/leucine rich repeat protein [Source:PGSC_GENE;Acc:PGSC0003DMG400019300]	9	48769171	48774364	668.929	-3.90096	0.45137	3.12767e-19	1.33156e-16
PGSC0003DMT400021388	PGSC0003DMG400008297	Chlorophyll a-b binding protein 1B, chloroplastic [Source:PGSC_GENE;Acc:PGSC0003DMG400008297]	2	30119665	30120666	14426	-3.73606	0.433385	3.51123e-19	1.46909e-16
PGSC0003DMT400048534	PGSC0003DMG400018852	Rho GTPase activator [Source:PGSC_GENE;Acc:PGSC0003DMG400018852]	3	38314819	38321395	2814.3	-0.863068	0.0983538	4.05713e-19	1.66872e-16
PGSC0003DMT400078050	PGSC0003DMG400030361	Cys-3-His zinc finger protein [Source:PGSC_GENE;Acc:PGSC0003DMG400030361]	6	57242335	57245635	20725.9	1.67374	0.194037	5.82055e-19	2.35412e-16
PGSC0003DMT400009175	PGSC0003DMG400003563	Flavanone 3 beta-hydroxylase [Source:PGSC_GENE;Acc:PGSC0003DMG400003563]	2	39368621	39370527	2347.82	-4.3562	0.514322	1.16288e-18	4.62617e-16
PGSC0003DMT400016326	PGSC0003DMG400006381	Glutamyl-tRNA reductase [Source:PGSC_GENE;Acc:PGSC0003DMG400006381]	4	65725624	65729265	17992.4	-1.91088	0.224129	1.22873e-18	4.8093e-16
PGSC0003DMT400083501	PGSC0003DMG400033356	Sn-1 protein [Source:PGSC_GENE;Acc:PGSC0003DMG400033356]	4	2293098	2293974	12258.9	4.34401	0.512844	1.26518e-18	4.87334e-16
PGSC0003DMT400072611	PGSC0003DMG400028253	Bipolar kinesin KRP-130 [Source:PGSC_GENE;Acc:PGSC0003DMG400028253]	10	55814881	55818963	574.551	-3.03193	0.362185	3.47898e-18	1.31913e-15
PGSC0003DMT400062083	PGSC0003DMG400024159	Conserved gene of unknown function [Source:PGSC_GENE;Acc:PGSC0003DMG400024159]	6	44110172	44113748	91.5166	-7.12181	0.848441	6.75384e-18	2.52147e-15
PGSC0003DMT400097775	PGSC0003DMG400047346	BRASSINOSTEROID INSENSITIVE 1-associated receptor kinase 1 [Source:PGSC_GENE;Acc:PGSC0003DMG400047346]	2	44803921	44805846	1735.03	2.49415	0.301056	8.86309e-18	3.2588e-15
PGSC0003DMT400076712	PGSC0003DMG400029835	Condensin complex subunit 1 [Source:PGSC_GENE;Acc:PGSC0003DMG400029835]	10	58066651	58076428	1015.62	-3.56601	0.433565	1.20899e-17	4.37889e-15
PGSC0003DMT400061482	PGSC0003DMG400023923	Endonuclease/exonuclease/phosphatase family protein [Source:PGSC_GENE;Acc:PGSC0003DMG400023923]	9	7579017	7585740	201.207	-3.29575	0.402438	1.22947e-17	4.38757e-15
PGSC0003DMT400058021	PGSC0003DMG400022527	F-box domain containing protein [Source:PGSC_GENE;Acc:PGSC0003DMG400022527]	3	3407241	3410568	1325.26	-2.10699	0.257014	1.8172e-17	6.39103e-15
PGSC0003DMT400016354	PGSC0003DMG400006391	Phosphoenolpyruvate carboxykinase [Source:PGSC_GENE;Acc:PGSC0003DMG400006391]	4	65749856	65755674	21415.9	-1.77595	0.216227	1.87831e-17	6.51158e-15
PGSC0003DMT400035497	PGSC0003DMG400013644	Leucine-rich repeat-containing protein [Source:PGSC_GENE;Acc:PGSC0003DMG400013644]	2	38118826	38121877	1398.38	1.3576	0.163738	2.08783e-17	7.13596e-15
PGSC0003DMT400086558	PGSC0003DMG400036129	Conserved gene of unknown function [Source:PGSC_GENE;Acc:PGSC0003DMG400036129]	1	82208848	82210113	494.95	3.46856	0.425253	2.418e-17	8.14965e-15
PGSC0003DMT400007869	PGSC0003DMG400003043	Osmotin [Source:PGSC_GENE;Acc:PGSC0003DMG400003043]	8	54289421	54290377	14642	-3.8656	0.477496	3.086e-17	1.02586e-14
PGSC0003DMT400068129	PGSC0003DMG400026500	Type I (26 kD) CP29 polypeptide [Source:PGSC_GENE;Acc:PGSC0003DMG400026500]	6	48020310	48022190	31898.5	-3.01789	0.37395	3.76201e-17	1.23368e-14
PGSC0003DMT400003777	PGSC0003DMG400001495	Ribonucleoprotein, chloroplast [Source:PGSC_GENE;Acc:PGSC0003DMG400001495]	9	57356932	57362935	8727.66	-2.48693	0.307393	3.84796e-17	1.24505e-14
PGSC0003DMT400008564	PGSC0003DMG400003313	Serine-threonine protein kinase, plant-type [Source:PGSC_GENE;Acc:PGSC0003DMG400003313]	4	67621472	67624357	810.752	1.6165	0.199036	3.93045e-17	1.255e-14
PGSC0003DMT400075590	PGSC0003DMG400029396	Nitrate transporter [Source:PGSC_GENE;Acc:PGSC0003DMG400029396]	12	57637416	57642347	3390.8	1.26079	0.154647	4.66652e-17	1.47068e-14
PGSC0003DMT400004156	PGSC0003DMG400001646	Ubiquitin-protein ligase BRE1A [Source:PGSC_GENE;Acc:PGSC0003DMG400001646]	1	87086178	87088612	1521.44	-2.16653	0.269317	5.56893e-17	1.73258e-14
PGSC0003DMT400079175	PGSC0003DMG401030815	Alcohol dehydrogenase-like 1 [Source:PGSC_GENE;Acc:PGSC0003DMG401030815]	4	64038278	64047855	1435.82	1.69232	0.209415	5.73403e-17	1.76136e-14
PGSC0003DMT400039977	PGSC0003DMG400015463	Ornithine carbamoyltransferase [Source:PGSC_GENE;Acc:PGSC0003DMG400015463]	12	56932185	56938276	2473.75	-1.35585	0.16699	7.17275e-17	2.17576e-14
PGSC0003DMT400041591	PGSC0003DMG400016120	1-deoxy-D-xylulose 5-phosphate synthase 2 [Source:PGSC_GENE;Acc:PGSC0003DMG400016120]	11	2114554	2119953	1893.62	3.83649	0.480493	7.26355e-17	2.1761e-14
PGSC0003DMT400015075	PGSC0003DMG400005890	16kDa membrane protein [Source:PGSC_GENE;Acc:PGSC0003DMG400005890]	6	54752176	54753353	6945.68	-3.25916	0.408272	9.67537e-17	2.86332e-14
PGSC0003DMT400055014	PGSC0003DMG400021348	Subtilisin-type protease [Source:PGSC_GENE;Acc:PGSC0003DMG400021348]	1	2466455	2476089	3456.19	3.31295	0.415824	1.02602e-16	2.99981e-14
PGSC0003DMT400051944	PGSC0003DMG400020159	Nuclear GTPase [Source:PGSC_GENE;Acc:PGSC0003DMG400020159]	6	58451093	58456305	11643	-1.7835	0.223964	1.4592e-16	4.21552e-14
PGSC0003DMT400041875	PGSC0003DMG400016248	Chromatin assembly factor 1, subunit A [Source:PGSC_GENE;Acc:PGSC0003DMG400016248]	11	3221863	3229716	1472.23	-2.07244	0.261469	1.70878e-16	4.87848e-14
PGSC0003DMT400022679	PGSC0003DMG400008794	Major latex [Source:PGSC_GENE;Acc:PGSC0003DMG400008794]	6	55652701	55654197	448.782	3.56539	0.453187	1.85651e-16	5.19838e-14
PGSC0003DMT400021177	PGSC0003DMG400008202	Calmodulin binding protein [Source:PGSC_GENE;Acc:PGSC0003DMG400008202]	8	35376218	35385653	1380.23	1.98801	0.249926	1.86368e-16	5.19838e-14
PGSC0003DMT400029858	PGSC0003DMG400011475	Pentatricopeptide repeat-containing protein [Source:PGSC_GENE;Acc:PGSC0003DMG400011475]	4	6324434	6326757	545.906	-3.37713	0.431279	2.24125e-16	6.18051e-14
PGSC0003DMT400030403	PGSC0003DMG400011641	CBL-interacting protein kinase 13 [Source:PGSC_GENE;Acc:PGSC0003DMG400011641]	5	47506266	47510051	4525.03	1.12095	0.140391	2.27022e-16	6.19006e-14
PGSC0003DMT400076179	PGSC0003DMG400029621	Chalcone synthase 1B [Source:PGSC_GENE;Acc:PGSC0003DMG400029621]	9	58361561	58364070	137.676	-5.27796	0.665571	2.80848e-16	7.57261e-14
PGSC0003DMT400049574	PGSC0003DMG400019257	Chloroplast thiazole biosynthetic protein [Source:PGSC_GENE;Acc:PGSC0003DMG400019257]	7	54327915	54330135	16854.1	3.3137	0.427671	5.07267e-16	1.35273e-13
PGSC0003DMT400083215	PGSC0003DMG400033123	Basic 7S globulin 2 small subunit [Source:PGSC_GENE;Acc:PGSC0003DMG400033123]	1	61708127	61709740	1138.22	1.91318	0.24614	6.73332e-16	1.77606e-13
PGSC0003DMT400021389	PGSC0003DMG400008298	Chlorophyll a/b binding protein [Source:PGSC_GENE;Acc:PGSC0003DMG400008298]	2	30122170	30123048	4511.63	-3.49553	0.452843	6.81877e-16	1.77926e-13
PGSC0003DMT400042499	PGSC0003DMG400016482	ATP synthase gamma chain, chloroplastic [Source:PGSC_GENE;Acc:PGSC0003DMG400016482]	2	36344050	36345659	5575.85	-2.72747	0.354471	8.5191e-16	2.19929e-13
PGSC0003DMT400043152	PGSC0003DMG400016744	Short chain alcohol dehydrogenase [Source:PGSC_GENE;Acc:PGSC0003DMG400016744]	3	33875366	33883885	167.78	3.76694	0.49111	8.91637e-16	2.27762e-13
PGSC0003DMT400078509	PGSC0003DMG400030562	Cement protein 3B variant 1 [Source:PGSC_GENE;Acc:PGSC0003DMG400030562]	5	3789768	3794056	868.693	6.90913	0.901228	1.02126e-15	2.58156e-13
PGSC0003DMT400020647	PGSC0003DMG400008000	L-asparaginase [Source:PGSC_GENE;Acc:PGSC0003DMG400008000]	4	67729871	67731431	1450.48	2.30819	0.302222	1.08713e-15	2.71974e-13
PGSC0003DMT400019031	PGSC0003DMG400007375	Chlorophyll a/b-binding protein PS II-Type I [Source:PGSC_GENE;Acc:PGSC0003DMG400007375]	8	40836499	40837631	3796.98	-3.22464	0.4219	1.14744e-15	2.84131e-13
PGSC0003DMT400076096	PGSC0003DMG400029591	Cryptochrome DASH, chloroplastic/mitochondrial [Source:PGSC_GENE;Acc:PGSC0003DMG400029591]	8	45118884	45123873	2588.03	-2.30323	0.300373	1.22804e-15	3.01018e-13
PGSC0003DMT400071314	PGSC0003DMG400027736	Histone H4 [Source:PGSC_GENE;Acc:PGSC0003DMG400027736]	4	7004393	7004949	4193.82	-3.57221	0.467876	1.24628e-15	3.02434e-13

## Sheet: S9. Sterol+SGA gene expr
Table S9. RNAseq expression values of genes with a role in sterol and SGA synthesis.
Mean RNAseq values were obtained from triplicate analyses during year 1 of the study. FC, fold-change.
Numbers in bold indicate a significantly differential expression compared to untreated control
					Light	Wound	Light	Wound		Light	Wound		Light	Wound		Cluster
Pathway	Gene abbreviation	Protein function	Gene (v3.4)	Transcript (v3.4)	Bintje	Bintje	Magnum Bon	Magnum Bon		FC ratio	FC ratio		Interaction	Interaction
					log2 mean	log2 mean	log2 mean	log2 mean		MB/Bj	Bj/MB		P adj	P adj		Fig. S10
STEROL SYNTHESIS	HMGS (a)	3-hydroxy-3-methylglutaryl-coenzyme A synthase	PGSC0003DMG400004253	PGSC0003DMT400010866	-1.03	3.03	-2.4	1.3		0.384219	3.31728		0.197529	0.033658		4
STEROL SYNTHESIS	HMGS (b)	3-hydroxy-3-methylglutaryl-coenzyme A synthase	PGSC0003DMG400022750	PGSC0003DMT400058564	1.13	4.8	2.52	4.24		2.62079	1.47427		0.023395	0.333646		6
STEROL SYNTHESIS	HMGS (c)	3-hydroxy-3-methylglutaryl-coenzyme A synthase	PGSC0003DMG400012522	PGSC0003DMT400032619	-1.36	0.75	-1.63	0.46		0.82932	1.22264		0.631103	0.704207		4
STEROL SYNTHESIS	HMGR1	3-hydroxy-3-methylglutaryl-coenzyme A reductase 1	PGSC0003DMG400013663	PGSC0003DMT400035542	1.65	5.14	6.45	5.77		27.6652	0.650671		1e-06	0.663347		2
STEROL SYNTHESIS	HMGR2	3-hydroxy-3-methylglutaryl coenzyme A reductase 2	PGSC0003DMG400003461	PGSC0003DMT400008902	1.85	0.07	1.96	0.53		1.08673	0.726986		0.822053	0.18449		3
STEROL SYNTHESIS	HMGR3	3-hydroxy-3-methylglutaryl-coenzyme A reductase 3	PGSC0003DMG400018679	PGSC0003DMT400048075	0.3	-0.14	-1.16	-0.88		0.363493	1.67018		2.3e-05	0.073417		3
STEROL SYNTHESIS	HMGR4	3-hydroxy-3-methylglutaryl-coenzyme A reductase (4)	PGSC0003DMG400009924	PGSC0003DMT400025701	-2.37	-1.21	-1.4	-1.09		1.95884	0.920188		0.000623	0.732164		4
STEROL SYNTHESIS	MVK	Mevalonate kinase	PGSC0003DMG401028586	PGSC0003DMT400073588	2.46	3.11	2.65	2.43		1.14076	1.60214		0.676156	0.026006		7
STEROL SYNTHESIS	PMVK	Phosphomevalonate kinase	PGSC0003DMG400009321	PGSC0003DMT400024103	1.68	1.29	1.28	0.69		0.757858	1.50525		0.090155	0.007991		3
STEROL SYNTHESIS	MVDPD (a)	Mevalonate diphosphate decarboxylase	PGSC0003DMG400016014	PGSC0003DMT400041346	0.48	0.89	0.28	1.24		0.870551	0.784584		0.710985	0.513009		3
STEROL SYNTHESIS	MVDPD (b)	Mevalonate diphosphate decarboxylase	PGSC0003DMG400023978	PGSC0003DMT400061600	-0.07	3.72	0.73	2.32		1.7411	2.63902		0.093578	0.001667		7
STEROL SYNTHESIS	IDI (a)	Isopentenyl diphosphate isomerase (IPP isomerase)	PGSC0003DMG400023359	PGSC0003DMT400060039	0.06	3.58	2.06	3.17		4	1.33793		1e-06	0.463203		7
STEROL SYNTHESIS	IDI (b)	Isopentenyl diphosphate isomerase (IPP isomerase)	PGSC0003DMG400007268	PGSC0003DMT400018755	2.25	3.58	3.06	2.55		1.75321	2.04202		0.164235	0.039288		6
STEROL SYNTHESIS	FPS (a)	Farnesyl pyrophosphate synthase	PGSC0003DMG400029788	PGSC0003DMT400076602	1.65	4.97	2.62	3.96		1.95884	2.01391		0.109018	0.081822		6
STEROL SYNTHESIS	FPS (b)	Farnesyl pyrophosphate synthase	PGSC0003DMG400008690	PGSC0003DMT400022420	-0.7	1.45	-0.33	1.57		1.29235	0.920188		0.402292	0.813618		3
STEROL SYNTHESIS	SQS (a)	Squalene synthase	PGSC0003DMG400003408	PGSC0003DMT400008770	2.69	2.53	1.45	1.36		0.423373	2.26577		0.410336	0.443518		7
STEROL SYNTHESIS	SQS (b)	Squalene synthase	PGSC0003DMG400039005	PGSC0003DMT400089434	6.55	1.92	7.97	0.65		2.67586	2.41162		0.454431	0.759924		5
STEROL SYNTHESIS	SQE (a)	Squalene epoxidase (monooxygenase)	PGSC0003DMG400004923	PGSC0003DMT400012593	3.3	2.82	3.98	2.41		1.60214	1.32869		0.054302	0.271348		6
STEROL SYNTHESIS	SQE (b)	Squalene epoxidase (monooxygenase)	PGSC0003DMG400003324	PGSC0003DMT400008586	3.11	-0.42	2.13	-1.65		0.503478	2.34567		0.002646	0.000121		3
STEROL SYNTHESIS	CAS/LAS (a)	Cycloartenol/lanosterol synthase	PGSC0003DMG402018962	PGSC0003DMT400048796	0.17	-1.02	-0.99	-1.14		0.447513	1.08673		0.013957	0.934115		3
STEROL SYNTHESIS	CAS/LAS (b)	Cycloartenol/lanosterol synthase	PGSC0003DMG400020034	PGSC0003DMT400051584	1.1	0.49	0.63	-0.43		0.721965	1.89212		0.410942	0.109927		3
STEROL SYNTHESIS	CAS/LAS (c )	Cycloartenol/lanosterol synthase	PGSC0003DMG401018962	PGSC0003DMT400048795	0.3	-0.49	-0.22	-0.33		0.697372	0.888843		0.456572	0.854086		3
STEROL SYNTHESIS	CAS/LAS (d)	Cycloartenol/lanosterol synthase	PGSC0003DMG400017069	PGSC0003DMT400043981	-0.09	-0.77	-0.26	-1.52		0.888843	1.68179		0.730797	0.048731		3
STEROL SYNTHESIS	DWF1	Sterol ∆24-reductase	PGSC0003DMG400011801	PGSC0003DMT400030799	0.66	1.38	2.45	2.59		3.45815	0.432269		0	9.1e-05		7
STEROL SYNTHESIS	DWF1-L	Sterol ∆24-reductase-like	PGSC0003DMG400021142	PGSC0003DMT400054476	4.11	5.35	5.8	5.26		3.20428	1.07177		0.003372	0.92304		8
STEROL SYNTHESIS	SMO1	Sterol methyl-oxidase 1-2	PGSC0003DMG400003929	PGSC0003DMT400010023	-1.45	-1.46	-0.65	-0.67		1.7411	0.578344		0.000393	0.000471		4
STEROL SYNTHESIS	SMO1-L	Sterol methyl-oxidase 1-like	PGSC0003DMG400012763	PGSC0003DMT400033236	4.02	6.83	8.79	8.05		27.4741	0.426317		0	0.192839		2
STEROL SYNTHESIS	SMO2	Sterol C-4 methyl oxidase 2	PGSC0003DMG400030422	PGSC0003DMT400078196	1.55	1.02	0.94	0.03		0.655197	2		0.00088	0		3
STEROL SYNTHESIS	SMO2-L	Sterol C-4 methyl oxidase 2-like	PGSC0003DMG400002156	PGSC0003DMT400005519	4.48	6.29	5.71	5.53		2.32947	1.69349		0.160276	0.383279		8
STEROL SYNTHESIS	SMT1	Sterol-C24-methyltransferase 1	PGSC0003DMG400006855	PGSC0003DMT400017668	-0.84	-0.18	-2.86	-0.55		0.244855	1.28343		0	0.495464		4
STEROL SYNTHESIS	SMT2 (a)	Sterol-C24-methyltransferase 2	PGSC0003DMG400018641	PGSC0003DMT400047969	0.49	0.58	-0.17	0.39		0.63728	1.1487		0.016148	0.627155		3
STEROL SYNTHESIS	SMT2 (b)	Sterol-C24-methyltransferase 2	PGSC0003DMG400018937	PGSC0003DMT400048727	-1.72	1.09	-1.62	1.21		1.07177	0.920188		0.784016	0.725743		4
STEROL SYNTHESIS	DWF5	∆7 sterol reductase	PGSC0003DMG400014722	PGSC0003DMT400038174	0.03	0.51	-0.21	0.04		0.846745	1.38511		0.253722	0.012212		3
STEROL SYNTHESIS	DWF5-L	∆7 sterol reductase	PGSC0003DMG400005931	PGSC0003DMT400015184	4.45	4.95	5.22	4.15		1.70527	1.7411		0.182285	0.158549		8
STEROL SYNTHESIS	DWF7	∆7-C5 sterol desaturase	PGSC0003DMG400010415	PGSC0003DMT400026995	0.9	1.41	0.38	1.28		0.692555	1.09429		0.14566	0.811594		3
STEROL SYNTHESIS	DWF7-L (a)	∆7-C5 sterol desaturase	PGSC0003DMG400026401	PGSC0003DMT400067881	5.67	7.83	7.16	6.67		2.80889	2.21914		0.013882	0.04671		2
STEROL SYNTHESIS	DWF7-L (b)	∆7-C5 sterol desaturase	PGSC0003DMG402026400	PGSC0003DMT400067880	7.1	8.22	9.83	8.67		6.63456	0.732043		0.096649	0.801282		2
STEROL SYNTHESIS	CPI	Cyclopropyl isomerase	PGSC0003DMG400004674	PGSC0003DMT400011907	1.15	2.1	1.97	1.71		1.77769	1.31039		0.092294	0.452568		7
STEROL SYNTHESIS	SI	∆8-∆7 sterol isomerase (HYDRA)	PGSC0003DMG400027684	PGSC0003DMT400071184	3.46	4.26	4.98	3.78		2.8481	1.39474		0.006422	0.395659		6
STEROL SYNTHESIS	FK	∆14-sterol reductase (FACKEL)	PGSC0003DMG400002720	PGSC0003DMT400007043	2.11	4.02	4.08	3.76		3.91768	1.20581		2e-06	0.676573		6
STEROL SYNTHESIS	CYP51	Obtusifoliol 14-demethylase	PGSC0003DMG400016402	PGSC0003DMT400042256	2.87	4.07	3.71	3.46		1.79005	1.53688		0.051962	0.155487		6
STEROL SYNTHESIS	C22-desat.	Stigmasterol synthase (CYP710)	PGSC0003DMG400021157	PGSC0003DMT400054511	0.23	0.47	0.27	0.09		1.02811	1.30134		0.956556	0.417242		3
STEROL SYNTHESIS	b-HSD	3b-hydroxysteroid-dehydrogenase/decarboxylase isoform 2	PGSC0003DMG400007309	PGSC0003DMT400018853	3.22	4.92	3.76	3.51		1.45397	2.65737		0.386168	0.002952		6
SGA SYNTHESIS	CYP72A 188	Steroid 22-oxygenase (GAME6; PGA2)	PGSC0003DMG400011750	PGSC0003DMT400030674	4.1	5.64	6.83	6		6.63456	0.779165		7.9e-05	0.728512		2
SGA SYNTHESIS	CYP72A 208a	Cytochrome P450 (GAME8a)	PGSC0003DMG400026594	PGSC0003DMT400068388	2.84	4.32	3.7	3.73		1.81504	1.51572		0.00176	0.009803		6
SGA SYNTHESIS	CYP72A 208b	Steroid 26-oxygenase (GAME8b; PGA1)	PGSC0003DMG400026586	PGSC0003DMT400068373	2.74	4.53	4.28	4.29		2.90795	1.18099		0.000222	0.716473		6
SGA SYNTHESIS	CYP72A 186	Cytochrome P450 (GAME7)	PGSC0003DMG402012386	PGSC0003DMT400032232	3.48	4.41	4.6	3.8		2.17347	1.53688		0.006969	0.220052		6
SGA SYNTHESIS	CYP88B1	Cholesterol 26-oxidase (GAME4)	PGSC0003DMG400024274	PGSC0003DMT400062367	3.77	5.16	6.02	5.93		4.75683	0.586417		8.5e-05	0.276538		2
SGA SYNTHESIS	2-OG (GAME11)	2-oxoglutarate-dependent dioxygenase (GAME11; 16DOX)	PGSC0003DMG400011751	PGSC0003DMT400030676	3.74	6.02	5.64	5.59		3.73213	1.3566		0.01634	0.65999		8
SGA SYNTHESIS	2-OG (DPS)	2-oxoglutarate-dependent dioxygenase (DPS)	PGSC0003DMG402003479	PGSC0003DMT400008936	2.34	5.39	3.71	4		2.58471	2.63902		0.026055	0.027583		6
SGA SYNTHESIS	2-OG (GAME31)	2-oxoglutarate-dependent dioxygenase (GAME31)	PGSC0003DMG400032157	PGSC0003DMT400081914	-1.95	0.27	-3.96	1.29		0.248273	0.493116		0.071831	0.738435		4
SGA SYNTHESIS	TAM iso1	GABA transaminase isoform1	PGSC0003DMG400011754	PGSC0003DMT400030683	-0.7	0.05	-0.31	0		1.31039	1.03526		0.349209	0.936266		3
SGA SYNTHESIS	TAM iso2	GABA transaminase isoform2 (GAME12)	PGSC0003DMG400025228	PGSC0003DMT400064961	2.51	9.2	6.34	6.86		14.2215	5.09824		3e-06	0.007874		1
SGA SYNTHESIS	TAM iso3	GABA transaminase isoform3	PGSC0003DMG400024275	PGSC0003DMT400062372	-2.62	-1.18	-1.94	-0.44		1.60214	0.598739		0.363809	0.256152		4
SGA SYNTHESIS	SGT1	UDP-galactose:solanidine galactosyltransferase	PGSC0003DMG400011749	PGSC0003DMT400030670	5.14	7.29	6.05	5.88		1.87905	2.67586		0.199357	0.0099		8
SGA SYNTHESIS	SGT2	UDP-glucose:solanidine glucosyltransferase	PGSC0003DMG400017508	PGSC0003DMT400045138	1.02	2.58	2.32	1.98		2.46229	1.51572		0.000842	0.15169		7
SGA SYNTHESIS	SGT3	SGT3 (beta-solanine/beta-chaconine rhamnosyltransferase)	PGSC0003DMG400011740	PGSC0003DMT400030650	5.97	6.83	8.14	7.58		4.50023	0.594604		6.6e-05	0.268414		2
GENE REGULATION	GAME9	Ethylene response factor 1 (JRE4)	PGSC0003DMG400025989	PGSC0003DMT400066846	4.24	5.53	5.61	4.5		2.58471	2.05623		0.164967	0.337732		8
CONTROL GENE	ATP-binding	ATP-binding protein	PGSC0003DMG400005971	PGSC0003DMT400015310	-0.01	-0.05	0.1	0		1.08673	0.965936		0.715561	0.85011		nd
CONTROL GENE	Shaggy-like PK	Shaggy-like protein kinase	PGSC0003DMG400026744	PGSC0003DMT400068764	-0.05	-0.05	0	0.11		1.03526	0.895025		0.824323	0.291908		nd
CONTROL GENE	Ubi-hydrolase	Ubiquitin C-terminal hydrolase 13-like	PGSC0003DMG402003010	PGSC0003DMT400007793	-0.03	0.04	0.01	-0.13		1.02811	1.12506		0.91658	0.431151		nd
CONTROL GENE	Tubulin g-assoc.	Tubulin g-complex-associated protein component 2	PGSC0003DMG400019714	PGSC0003DMT400050760	0.06	0.15	0.02	-0.03		0.972655	1.13288		0.851452	0.441878		nd
